# Supplementary material for: Clinical impact of primary tumor sidedness and sex on unresectable post-recurrence survival in resected pathological stage II-III colorectal cancers: a nationwide multicenter retrospective study
Source: BMC Cancer. 2022 May 2;22:486. doi: 10.1186/s12885-022-09615-z (PMC9063292; doi:10.1186/s12885-022-09615-z)
Supplement: Supplementary file 1 — Additional file 1. [file 12885_2022_9615_MOESM1_ESM.xlsx]

## Sheet: Sheet1
age	sex(F:0)	R/L R:0	Adjuvant yes	tub/other	pTstage	pT4	pNstage	pN yes	Stage	rec yes	Liver meta	Lung meta	peritneal meta	LN meta	Other	Bone meta	Local meta	anasto meta	single/multi	dead 0	CRC dead : 1	chemo:2	OS (month)	OS(year)	OS censored	RFS(month)	RFS(year)	RFS<1y	RFS censored	post-rec OS	post-rec OS censored
70	1	0	0	tub	SS	0	N1	1	III	1	1	0	0	0	0	0	0	0	0	0	1	2	57	4.75	0	24	2	0	0	2.75	0
61	1	0	1	tub	SI	1	N0	0	II	1	0	0	0	0	0	0	1	0	0	0	1	2	11	0.916667	0	9	0.75	1	0	0.166667	0
47	1	0	1	tub	SI	1	N1	1	III	1	1	0	0	0	0	0	0	0	0	0	1	2	108	9	0	5	0.416667	1	0	8.58333	0
49	1	1	1	tub	A	0	N1	1	III	1	1	0	0	0	0	0	0	0	0	1	0	2	91	7.58333	1	7	0.583333	1	0	7	1
73	0	0	1	tub	SS	0	N2	1	III	1	1	0	0	0	0	0	0	0	0	0	1	2	73	6.08333	0	50	4.16667	0	0	1.91667	0
50	1	1	1	tub	A	0	N2	1	III	1	0	1	0	0	0	0	0	0	0	1	0	2	83	6.91667	1	19	1.58333	0	0	5.33333	1
62	0	0	1	tub	SI	1	N2	1	III	1	0	0	0	1	0	0	0	0	0	0	1	2	19	1.58333	0	9	0.75	1	0	0.833333	0
81	1	0	0	tub	SS	0	N0	0	II	1	1	0	0	0	0	0	0	0	0	0	0	2	47	3.91667	0	4	0.333333	1	0	3.58333	1
74	0	0	0	tub	SS	0	N0	0	II	1	0	0	0	0	1	0	0	0	0	1	0	2	71	5.91667	1	18	1.5	0	0	4.41667	1
68	1	0	1	tub	SS	0	N1	1	III	1	1	0	0	0	0	0	0	0	0	1	0	2	71	5.91667	1	18	1.5	0	0	4.41667	1
63	1	0	1	tub	SS	0	N1	1	III	1	1	0	0	0	0	0	0	0	0	0	1	2	14	1.16667	0	8	0.666667	1	0	0.5	0
58	1	0	1	tub	MP	0	N1	1	III	1	1	0	0	0	0	0	0	0	0	0	1	2	19	1.58333	0	5	0.416667	1	0	1.16667	0
78	1	0	1	tub	SS	0	N2	1	III	1	0	1	0	0	0	0	0	0	0	0	1	2	12	1	0	4	0.333333	1	0	0.666667	0
67	1	0	1	tub	SS	0	N1	1	III	1	0	0	1	0	0	0	0	0	0	0	1	2	17	1.41667	0	8	0.666667	1	0	0.75	0
58	1	0	1	tub	A	0	N1	1	III	1	1	0	0	0	0	0	0	0	0	0	1	2	63	5.25	0	13	1.08333	0	0	4.16667	0
62	1	0	1	other	A	0	N1	1	III	1	0	1	0	0	0	0	0	0	0	0	1	2	32	2.66667	0	8	0.666667	1	0	2	0
52	0	0	1	tub	SS	0	N1	1	III	1	1	0	0	0	0	0	0	0	0	1	0	2	74	6.16667	1	7	0.583333	1	0	5.58333	1
76	0	1	1	tub	SS	0	N2	1	III	1	1	0	0	0	0	0	0	0	0	1	0	2	33	2.75	1	4	0.333333	1	0	2.41667	1
73	1	1	1	tub	SS	0	N2	1	III	1	1	0	0	0	0	0	0	0	0	1	0	2	11	0.916667	1	6	0.5	1	0	0.416667	1
79	1	0	1	tub	A	0	N1	1	III	1	0	0	1	0	0	0	0	0	0	0	1	2	15	1.25	0	7	0.583333	1	0	0.666667	0
76	1	0	1	tub	SE	1	N1	1	III	1	0	0	1	0	0	0	0	0	0	0	1	2	25	2.08333	0	13	1.08333	0	0	1	0
70	1	0	1	tub	SE	1	N2	1	III	1	1	0	0	1	0	0	0	0	1	0	1	2	9	0.75	0	6	0.5	1	0	0.25	0
82	1	0	0	tub	SS	0	N0	0	II	1	0	1	0	0	0	0	0	0	0	1	0	2	82	6.83333	1	2	0.166667	1	0	6.66667	1
79	1	0	0	other	SI	1	N0	0	II	1	0	0	0	0	0	0	1	0	1	0	1	2	22	1.83333	0	3	0.25	1	0	1.58333	0
60	1	0	1	other	SI	1	N0	0	II	1	0	0	1	1	0	0	0	0	1	0	1	2	42	3.5	0	25	2.08333	0	0	1.41667	0
60	1	0	1	tub	MP	0	N3	1	III	1	0	0	0	1	0	0	0	0	0	0	1	2	28	2.33333	0	19	1.58333	0	0	0.75	0
75	1	0	1	tub	A	0	N2	1	III	1	0	1	0	1	0	0	0	0	1	0	1	2	22	1.83333	0	14	1.16667	0	0	0.666667	0
80	1	0	0	tub	SS	0	N0	0	II	1	1	0	0	0	0	0	0	0	0	0	1	2	12	1	0	3	0.25	1	0	0.75	0
64	0	0	1	tub	SE	1	N1	1	III	1	0	0	1	0	0	0	0	0	0	0	1	2	67	5.58333	0	10	0.833333	1	0	4.75	0
54	1	0	1	tub	SS	0	N1	1	III	1	0	1	0	0	0	0	0	0	0	0	1	2	32	2.66667	0	5	0.416667	1	0	2.25	0
63	0	0	1	tub	SE	1	N0	0	II	1	0	0	0	0	0	0	1	0	0	0	1	2	41	3.41667	0	11	0.916667	1	0	2.5	0
76	1	0	1	other	SS	0	N2	1	III	1	0	0	0	1	0	0	0	0	0	0	1	2	50	4.16667	0	34	2.83333	0	0	1.33333	0
67	0	0	1	other	SE	1	N2	1	III	1	0	0	0	1	0	0	0	0	0	0	1	2	28	2.33333	0	10	0.833333	1	0	1.5	0
62	0	0	1	tub	SS	0	N1	1	III	1	1	0	0	0	0	0	0	0	0	0	1	2	88	7.33333	0	12	1	0	0	6.33333	0
58	1	1	0	tub	SE	1	N0	0	II	1	0	0	0	0	0	0	1	0	0	1	0	2	27	2.25	1	11	0.916667	1	0	1.33333	1
75	1	0	0	tub	SI	1	N0	0	II	1	1	0	0	1	0	0	0	0	1	0	1	2	25	2.08333	0	10	0.833333	1	0	1.25	0
57	1	0	0	tub	SE	1	N1	1	III	1	0	0	0	0	0	0	1	0	0	0	1	2	47	3.91667	0	26	2.16667	0	0	1.75	1
52	0	1	1	tub	SE	1	N1	1	III	1	0	1	0	0	0	0	0	0	0	1	0	2	99	8.25	1	24	2	0	0	6.25	1
67	0	1	1	tub	SE	1	N2	1	III	1	1	0	0	0	0	0	0	0	0	1	0	2	25	2.08333	1	5	0.416667	1	0	1.66667	1
70	1	0	0	tub	SS	0	N0	0	II	1	1	0	1	0	0	0	0	0	1	0	1	2	25	2.08333	0	6	0.5	1	0	1.58333	0
54	0	0	1	tub	SE	1	N1	1	III	1	0	0	1	0	0	0	0	0	0	0	1	2	25	2.08333	0	16	1.33333	0	0	0.75	0
70	0	0	0	tub	SE	1	N1	1	III	1	0	0	0	0	0	0	1	0	0	0	1	2	40	3.33333	0	15	1.25	0	0	2.08333	0
62	1	0	1	tub	SE	1	N2	1	III	1	0	0	1	0	0	0	0	0	0	0	1	2	38	3.16667	0	16	1.33333	0	0	1.83333	0
58	1	1	0	tub	SS	0	N0	0	II	1	0	0	1	0	0	0	0	0	0	1	0	2	81	6.75	1	9	0.75	1	0	6	1
61	1	0	1	tub	SE	1	N1	1	III	1	0	1	1	0	0	0	0	0	1	0	1	2	61	5.08333	0	13	1.08333	0	0	4	0
60	0	0	1	tub	SS	0	N1	1	III	1	1	0	0	0	0	0	0	0	0	0	1	2	38	3.16667	0	7	0.583333	1	0	2.58333	0
60	1	0	1	tub	A	0	N2	1	III	1	0	0	0	0	0	0	1	0	0	0	1	2	57	4.75	0	24	2	0	0	2.75	0
47	0	0	1	tub	A	0	N3	1	III	1	0	0	0	1	0	0	0	0	0	0	1	2	42	3.5	0	3	0.25	1	0	3.25	0
69	1	0	1	tub	A	0	N2	1	III	1	0	0	0	0	0	0	1	0	0	0	1	2	34	2.83333	0	10	0.833333	1	0	2	0
60	1	0	0	tub	A	0	N3	1	III	1	1	0	0	0	0	0	0	0	0	0	1	2	17	1.41667	0	1	0.0833333	1	0	1.33333	0
59	1	0	0	tub	A	0	N0	0	II	1	0	0	0	0	0	0	1	0	0	0	1	2	16	1.33333	0	2	0.166667	1	0	1.16667	0
67	1	0	0	other	AI	1	N0	0	II	1	0	0	0	0	0	0	1	0	0	0	1	2	11	0.916667	0	6	0.5	1	0	0.416667	0
66	0	0	1	tub	SS	0	N0	0	II	1	1	0	0	0	0	0	0	0	0	0	1	2	46	3.83333	0	27	2.25	0	0	1.58333	0
66	0	0	1	tub	A	0	N2	1	III	1	0	1	0	0	0	0	0	0	0	0	1	2	17	1.41667	0	16	1.33333	0	0	0.0833333	0
68	1	0	1	tub	A	0	N1	1	III	1	1	0	0	0	0	0	0	0	0	0	1	2	22	1.83333	0	4	0.333333	1	0	1.5	0
80	1	0	1	tub	A	0	N1	1	III	1	0	0	0	1	0	0	0	0	0	0	1	2	39	3.25	0	8	0.666667	1	0	2.58333	1
80	1	0	0	tub	SS	0	N0	0	II	1	0	1	0	0	0	0	0	0	0	0	1	2	68	5.66667	0	35	2.91667	0	0	2.75	0
37	0	1	1	tub	MP	0	N3	1	III	1	0	1	0	0	0	0	0	0	0	1	0	2	49	4.08333	1	28	2.33333	0	0	1.75	1
49	1	1	0	tub	A	0	N0	0	II	1	1	0	0	0	0	0	0	0	0	1	0	2	135	11.25	1	16	1.33333	0	0	9.91667	1
69	1	0	1	tub	A	0	N2	1	III	1	0	0	0	0	0	0	1	0	0	0	1	2	30	2.5	0	8	0.666667	1	0	1.83333	0
55	0	0	1	tub	SE	1	N1	1	III	1	0	1	0	0	0	0	0	0	0	0	1	2	58	4.83333	0	16	1.33333	0	0	3.5	0
73	1	0	1	tub	SS	0	N3	1	III	1	1	0	0	0	0	0	0	0	0	0	1	2	32	2.66667	0	2	0.166667	1	0	2.5	0
63	1	1	0	tub	SI	1	N1	1	III	1	1	0	0	0	0	0	0	0	0	1	0	2	94	7.83333	1	8	0.666667	1	0	7.16667	1
63	0	0	1	tub	SI	1	N1	1	III	1	0	0	0	1	0	0	0	0	0	1	0	2	107	8.91667	1	27	2.25	0	0	6.66667	1
55	0	0	1	tub	SI	1	N1	1	III	1	0	0	0	0	0	0	1	0	0	0	1	2	67	5.58333	0	17	1.41667	0	0	4.16667	0
59	0	0	0	tub	SS	0	N2	1	III	1	1	0	0	0	0	0	0	0	0	0	1	2	50	4.16667	0	22	1.83333	0	0	2.33333	0
75	1	0	0	tub	SS	0	N1	1	III	1	0	1	0	0	0	0	0	0	0	0	1	2	68	5.66667	0	7	0.583333	1	0	5.08333	0
50	1	0	0	tub	A	0	N1	1	III	1	0	1	0	0	0	0	0	0	0	0	1	2	29	2.41667	0	8	0.666667	1	0	1.75	0
76	0	0	1	tub	A	0	N2	1	III	1	0	0	0	0	0	0	1	0	0	0	1	2	45	3.75	0	24	2	0	0	1.75	0
78	1	0	0	tub	SE	1	N0	0	II	1	0	0	0	0	1	0	0	0	0	0	0	2	18	1.5	0	7	0.583333	1	0	0.916667	1
72	1	0	0	tub	SS	0	N1	1	III	1	1	0	0	0	0	0	0	0	0	0	1	2	17	1.41667	0	4	0.333333	1	0	1.08333	0
77	1	0	1	tub	A	0	N0	0	II	1	0	1	0	0	0	0	0	0	0	0	0	2	28	2.33333	0	15	1.25	0	0	1.08333	1
58	1	0	1	tub	A	0	N1	1	III	1	0	1	0	0	0	0	0	0	0	0	1	2	32	2.66667	0	16	1.33333	0	0	1.33333	0
79	1	0	0	tub	SS	0	N1	1	III	1	1	0	0	0	0	0	0	0	0	0	1	2	22	1.83333	0	14	1.16667	0	0	0.666667	0
73	1	0	1	tub	SS	0	N3	1	III	1	0	0	0	1	0	0	0	0	0	0	1	2	16	1.33333	0	1	0.0833333	1	0	1.25	0
78	1	0	0	tub	SI	1	N0	0	II	1	0	1	0	0	0	0	0	0	0	0	1	2	52	4.33333	0	37	3.08333	0	0	1.25	0
71	1	1	0	tub	SS	0	N0	0	II	1	0	0	0	1	0	0	0	0	0	1	0	2	94	7.83333	1	37	3.08333	0	0	4.75	1
57	0	0	0	tub	SS	0	N1	1	III	1	1	0	0	0	0	0	0	0	0	0	1	2	40	3.33333	0	2	0.166667	1	0	3.16667	0
76	1	0	1	tub	SS	0	N2	1	III	1	0	1	0	0	0	0	0	0	0	0	1	2	50	4.16667	0	13	1.08333	0	0	3.08333	0
74	0	0	1	tub	SS	0	N1	1	III	1	0	1	0	0	0	0	0	0	0	0	1	2	51	4.25	0	20	1.66667	0	0	2.58333	0
67	1	0	0	tub	SS	0	N0	0	II	1	0	1	0	0	0	0	0	0	0	0	1	2	106	8.83333	0	24	2	0	0	6.83333	0
74	1	0	0	tub	A	0	N0	0	II	1	1	0	0	0	0	0	0	0	0	0	1	2	17	1.41667	0	3	0.25	1	0	1.16667	0
66	0	0	1	tub	SE	1	N3	1	III	1	0	0	0	1	0	0	0	0	0	0	1	2	77	6.41667	0	27	2.25	0	0	4.16667	0
58	1	0	1	tub	SS	0	N3	1	III	1	0	0	0	1	0	0	0	0	0	0	1	2	127	10.5833	0	28	2.33333	0	0	8.25	0
71	0	0	1	tub	SE	1	N2	1	III	1	0	0	1	0	0	0	0	0	0	0	1	2	27	2.25	0	10	0.833333	1	0	1.41667	0
77	0	0	0	tub	SE	1	N2	1	III	1	1	0	0	0	0	0	0	0	0	0	1	2	26	2.16667	0	13	1.08333	0	0	1.08333	0
61	0	0	1	tub	SS	0	N2	1	III	1	0	1	0	0	0	0	0	0	0	0	1	2	43	3.58333	0	4	0.333333	1	0	3.25	0
79	0	1	1	tub	SS	0	N1	1	III	1	0	1	0	0	0	0	0	0	0	1	0	2	28	2.33333	1	10	0.833333	1	0	1.5	1
78	0	0	0	tub	SS	0	N0	0	II	1	0	0	1	0	0	0	0	0	0	0	1	2	30	2.5	0	10	0.833333	1	0	1.66667	0
71	1	1	0	tub	SE	1	N0	0	II	1	0	1	0	0	0	0	0	0	0	1	0	2	57	4.75	1	8	0.666667	1	0	4.08333	1
54	0	0	1	tub	SI	1	N0	0	II	1	0	0	0	1	0	0	0	0	0	0	1	2	28	2.33333	0	16	1.33333	0	0	1	0
65	1	0	1	tub	SS	0	N2	1	III	1	1	0	0	0	0	0	0	0	0	0	1	2	55	4.58333	0	2	0.166667	1	0	4.41667	1
42	0	1	1	tub	A	0	N1	1	III	1	0	0	0	0	0	1	0	0	0	1	0	2	7	0.583333	1	4	0.333333	1	0	0.25	1
66	0	0	1	other	SE	1	N2	1	III	1	0	0	1	0	0	0	0	0	0	0	1	2	30	2.5	0	17	1.41667	0	0	1.08333	0
70	1	0	1	tub	SS	0	N1	1	III	1	0	1	0	0	0	0	0	0	0	0	1	2	55	4.58333	0	10	0.833333	1	0	3.75	0
68	1	0	0	tub	SS	0	N3	1	III	1	1	0	0	0	0	0	0	0	0	0	1	2	20	1.66667	0	5	0.416667	1	0	1.25	0
61	0	0	0	other	SS	0	N1	1	III	1	1	0	0	0	0	0	0	0	0	0	1	2	14	1.16667	0	2	0.166667	1	0	1	0
51	1	1	1	tub	A	0	N2	1	III	1	0	1	0	0	0	0	0	0	0	1	0	2	26	2.16667	1	26	2.16667	0	0	0	1
54	0	0	1	tub	SE	1	N1	1	III	1	0	0	1	0	0	0	0	0	0	0	1	2	31	2.58333	0	12	1	0	0	1.58333	0
59	1	0	1	other	SS	0	N2	1	III	1	0	0	1	0	0	0	0	0	0	0	1	2	37	3.08333	0	16	1.33333	0	0	1.75	0
67	0	0	1	tub	SS	0	N0	0	II	1	0	0	1	0	0	0	0	0	0	0	1	2	65	5.41667	0	13	1.08333	0	0	4.33333	0
46	1	0	0	tub	SS	0	N1	1	III	1	0	0	0	0	0	0	1	0	0	0	1	2	34	2.83333	0	7	0.583333	1	0	2.25	0
55	1	0	1	tub	SE	1	N1	1	III	1	0	0	1	0	0	0	0	0	0	0	1	2	12	1	0	6	0.5	1	0	0.5	0
62	0	1	1	tub	A	0	N2	1	III	1	0	0	0	0	0	0	1	0	0	1	0	2	65	5.41667	1	26	2.16667	0	0	3.25	1
59	1	0	0	tub	SS	0	N0	0	II	1	0	0	1	0	0	0	0	0	0	0	1	2	62	5.16667	0	40	3.33333	0	0	1.83333	0
76	1	0	0	other	SE	1	N0	0	II	1	0	0	1	0	0	0	0	0	0	0	1	2	50	4.16667	0	25	2.08333	0	0	2.08333	0
70	0	0	0	tub	SS	0	N0	0	II	1	0	1	0	0	0	0	0	0	0	0	1	2	60	5	0	22	1.83333	0	0	3.16667	0
44	1	0	1	tub	SE	1	N1	1	III	1	1	0	0	0	0	0	0	0	0	0	1	2	29	2.41667	0	2	0.166667	1	0	2.25	0
53	0	0	1	tub	SS	0	N2	1	III	1	0	1	0	0	0	0	0	0	0	0	1	2	40	3.33333	0	21	1.75	0	0	1.58333	0
66	1	0	1	other	SS	0	N1	1	III	1	0	0	0	0	1	0	0	0	0	0	1	2	12	1	0	5	0.416667	1	0	0.583333	0
64	1	1	1	tub	SS	0	N1	1	III	1	1	0	0	0	0	0	0	0	0	1	0	2	40	3.33333	1	12	1	0	0	2.33333	1
49	1	1	1	other	A	0	N2	1	III	1	0	1	0	0	0	0	0	0	0	1	0	2	21	1.75	1	12	1	0	0	0.75	1
62	1	0	0	tub	SS	0	N0	0	II	1	0	1	0	0	0	0	0	0	0	1	0	2	66	5.5	1	18	1.5	0	0	4	1
70	0	0	1	tub	A	0	N1	1	III	1	0	0	0	0	0	0	1	0	0	0	1	2	27	2.25	0	13	1.08333	0	0	1.16667	0
54	1	0	0	tub	SS/A	0	N0	0	II	1	1	0	0	0	0	0	0	0	0	0	1	2	66	5.5	0	11	0.916667	1	0	4.58333	0
74	0	0	0	tub	SS	0	N0	0	II	1	1	0	0	0	0	0	0	0	0	0	1	2	65	5.41667	0	10	0.833333	1	0	4.58333	0
73	0	0	0	tub	SS	0	N0	0	II	1	0	0	0	0	0	0	1	0	0	0	1	2	47	3.91667	0	12	1	0	0	2.91667	0
60	1	0	0	tub	SS	0	N0	0	II	1	0	0	0	1	0	0	0	0	0	0	1	2	64	5.33333	0	43	3.58333	0	0	1.75	0
66	1	0	0	tub	SS	0	N0	0	II	1	1	0	0	0	0	0	0	0	0	0	1	2	29	2.41667	0	6	0.5	1	0	1.91667	0
59	1	0	1	tub	SS	0	N3	1	III	1	0	0	0	0	0	1	0	0	0	0	1	2	30	2.5	0	10	0.833333	1	0	1.66667	0
49	1	0	0	tub	SS/A	0	N0	0	II	1	0	0	0	0	0	0	1	0	0	0	1	2	72	6	0	13	1.08333	0	0	4.91667	0
37	1	1	1	tub	A	0	N3	1	III	1	0	0	0	1	0	0	0	0	0	1	0	2	63	5.25	1	12	1	0	0	4.25	1
72	0	0	1	tub	SS	0	N2	1	III	1	0	0	0	0	0	0	1	0	0	0	1	2	123	10.25	0	48	4	0	0	6.25	0
55	1	0	1	tub	SE	1	N2	1	III	1	1	0	0	0	0	0	0	0	0	0	1	2	39	3.25	0	30	2.5	0	0	0.75	0
59	0	0	0	tub	SE	1	N3	1	III	1	0	0	0	1	0	0	0	0	0	0	1	2	38	3.16667	0	12	1	0	0	2.16667	0
74	1	0	1	tub	SE	1	N2	1	III	1	0	0	1	0	0	0	0	0	0	0	1	2	41	3.41667	0	34	2.83333	0	0	0.583333	0
70	0	0	1	other	SI	1	N3	1	III	1	0	0	0	1	0	0	0	0	0	0	1	2	31	2.58333	0	8	0.666667	1	0	1.91667	0
75	1	0	1	tub	SE/A	1	N2	1	III	1	0	1	0	0	0	0	0	0	0	0	1	2	25	2.08333	0	14	1.16667	0	0	0.916667	0
77	0	0	0	tub	SS	0	N2	1	III	1	1	0	0	0	0	0	0	0	0	0	1	2	39	3.25	0	8	0.666667	1	0	2.58333	0
55	1	0	1	tub	SE	1	N2	1	III	1	0	0	0	0	0	1	0	0	0	0	1	2	20	1.66667	0	8	0.666667	1	0	1	0
84	1	1	0	tub	A	0	N2	1	III	1	0	1	0	0	0	0	0	0	0	1	0	2	26	2.16667	1	8	0.666667	1	0	1.5	1
49	1	0	0	tub	SS	0	N2	1	III	1	0	1	0	0	0	0	0	0	0	0	1	2	78	6.5	0	30	2.5	0	0	4	0
44	0	0	1	tub	SS	0	N2	1	III	1	0	1	0	0	0	0	0	0	0	0	1	2	56	4.66667	0	20	1.66667	0	0	3	0
71	0	1	1	tub	SS	0	N2	1	III	1	0	1	0	0	0	0	0	0	0	1	0	2	59	4.91667	1	21	1.75	0	0	3.16667	1
84	1	0	0	tub	SS	0	N1	1	III	1	1	0	0	0	0	0	0	0	0	0	1	2	21	1.75	0	6	0.5	1	0	1.25	0
52	1	1	1	tub	SS	0	N2	1	III	1	1	0	0	0	0	0	0	0	0	1	0	2	22	1.83333	1	8	0.666667	1	0	1.16667	1
56	1	0	1	tub	SS	0	N2	1	III	1	1	0	0	0	0	0	0	0	0	0	1	2	17	1.41667	0	8	0.666667	1	0	0.75	0
69	1	0	1	tub	SE	1	N2	1	III	1	1	0	0	0	0	0	0	0	0	0	1	2	38	3.16667	0	13	1.08333	0	0	2.08333	0
72	0	0	0	tub	SS	0	N1	1	III	1	0	0	0	1	0	0	0	0	0	0	1	2	35	2.91667	0	24	2	0	0	0.916667	0
63	1	0	0	tub	SS	0	N0	0	II	1	1	0	0	0	0	0	0	0	0	0	1	2	21	1.75	0	6	0.5	1	0	1.25	0
76	1	0	1	tub	SE	1	N2	1	III	1	0	1	0	0	0	0	0	0	0	0	1	2	79	6.58333	0	42	3.5	0	0	3.08333	0
72	1	0	0	tub	SS	0	N0	0	II	1	0	1	0	0	0	0	0	0	0	0	1	2	67	5.58333	0	36	3	0	0	2.58333	0
77	1	0	0	tub	SE	1	N1	1	III	1	0	0	0	1	0	0	0	0	0	0	1	2	51	4.25	0	12	1	0	0	3.25	0
60	0	0	1	tub	SE	1	N0	0	II	1	0	0	1	0	0	0	0	0	0	0	1	2	51	4.25	0	3	0.25	1	0	4	0
72	1	1	0	tub	SI	1	N0	0	II	1	1	0	0	0	0	0	0	0	0	1	0	2	34	2.83333	1	22	1.83333	0	0	1	1
78	0	0	1	tub	SE	1	N0	0	II	1	1	0	0	0	0	0	0	0	0	0	1	2	69	5.75	0	18	1.5	0	0	4.25	0
50	0	0	1	tub	SS	0	N3	1	III	1	0	0	0	1	0	0	0	0	0	0	1	2	66	5.5	0	23	1.91667	0	0	3.58333	0
65	0	0	1	tub	SS	0	N0	0	II	1	1	0	0	0	0	0	0	0	0	0	1	2	34	2.83333	0	5	0.416667	1	0	2.41667	0
76	1	0	1	other	SE	1	N1	1	III	1	0	0	0	0	0	0	1	0	0	0	1	2	12	1	0	6	0.5	1	0	0.5	0
68	0	0	1	tub	SE	1	N1	1	III	1	0	1	0	0	0	0	0	0	0	0	1	2	41	3.41667	0	7	0.583333	1	0	2.83333	0
66	1	0	0	tub	SS	0	N0	0	II	1	0	0	1	0	0	0	0	0	0	0	1	2	68	5.66667	0	16	1.33333	0	0	4.33333	1
69	0	0	0	tub	SE	1	N0	0	II	1	0	1	0	0	0	0	0	0	0	0	1	2	74	6.16667	0	20	1.66667	0	0	4.5	0
41	1	0		tub	SS	0	N0	0	II	1	1	0	0	0	0	0	0	0	0	0	1	2	77	6.41667	0	72	6	0	0	0.416667	0
26	1	1		tub	SE/A	1	N0	0	II	1	0	0	0	0	0	0	1	0	0	1	0	2	52	4.33333	1	8	0.666667	1	0	3.66667	1
59	1	0	1	tub	SS	0	N1	1	III	1	1	0	0	0	0	0	0	0	0	0	1	2	34	2.83333	0	8	0.666667	1	0	2.16667	0
70	0	0	1	tub	SE	1	N3	1	III	1	0	0	0	1	0	0	0	0	0	0	1	2	73	6.08333	0	19	1.58333	0	0	4.5	0
60	0	1		tub	SS	0	N0	0	II	1	0	0	0	0	0	0	1	0	0	1	0	2	112	9.33333	1	32	2.66667	0	0	6.66667	1
79	0	0	1	tub	SS	0	N1	1	III	1	0	0	1	0	0	0	0	0	0	0	1	2	52	4.33333	0	9	0.75	1	0	3.58333	0
62	1	0	0	tub	SS	0	N0	0	II	1	0	1	0	0	0	0	0	0	0	0	1	2	60	5	0	36	3	0	0	2	0
76	1	1	0	tub	SS	0	N2	1	III	1	0	0	0	1	0	0	0	0	0	1	0	2	62	5.16667	1	35	2.91667	0	0	2.25	1
80	1	0	1	tub	SS	0	N2	1	III	1	0	0	0	1	0	0	0	0	0	0	1	2	73	6.08333	0	8	0.666667	1	0	5.41667	0
74	0	0	0	tub	SI	1	N1	1	III	1	0	1	0	0	0	0	0	0	0	0	1	2	33	2.75	0	9	0.75	1	0	2	0
60	1	0	0	tub	SM	0	N1	1	III	1	0	1	0	0	0	0	0	0	0	0	1	2	44	3.66667	0	19	1.58333	0	0	2.08333	0
80	1	0	0	tub	SS	0	N0	0	II	1	0	0	0	0	0	0	1	0	0	0	1	2	53	4.41667	0	5	0.416667	1	0	4	0
54	1	0	1	tub	SS	0	N3	1	III	1	0	1	0	0	0	0	0	0	0	0	1	2	75	6.25	0	16	1.33333	0	0	4.91667	0
48	1	0	1	tub	SE	1	N2	1	III	1	1	0	0	0	0	0	0	0	0	0	1	2	16	1.33333	0	6	0.5	1	0	0.833333	0
62	1	1	1	tub	SS	0	N2	1	III	1	0	1	0	0	0	0	0	0	0	1	0	2	78	6.5	1	68	5.66667	0	0	0.833333	1
53	0	0	0	tub	SS	0	N0	0	II	1	0	0	1	0	0	0	0	0	0	0	1	2	33	2.75	0	21	1.75	0	0	1	0
67	1	0	0	tub	SE	1	N2	1	III	1	1	0	0	0	0	0	0	0	0	0	1	2	10	0.833333	0	1	0.0833333	1	0	0.75	0
60	1	1	1	tub	SM	0	N1	1	III	1	0	1	0	0	0	0	0	0	0	1	0	2	66	5.5	1	62	5.16667	0	0	0.333333	1
63	0	0	1	tub	SE	1	N2	1	III	1	0	0	0	1	0	0	0	0	0	0	1	2	28	2.33333	0	6	0.5	1	0	1.83333	0
39	0	0	1	tub	SS	0	N2	1	III	1	0	1	0	0	0	0	0	0	0	0	1	2	76	6.33333	0	43	3.58333	0	0	2.75	0
67	0	0	1	tub	SS	0	N2	1	III	1	0	0	0	1	0	0	0	0	0	0	1	2	99	8.25	0	11	0.916667	1	0	7.33333	0
56	1	0	1	tub	MP	0	N2	1	III	1	0	1	0	0	0	0	0	0	0	0	1	2	42	3.5	0	6	0.5	1	0	3	0
35	1	0	1	tub	SE	1	N2	1	III	1	0	0	0	1	0	0	0	0	0	1	0	2	113	9.41667	1	1	0.0833333	1	0	9.33333	1
76	1	0	0	tub	SS	0	N1	1	III	1	1	0	0	0	0	0	0	0	0	0	1	2	16	1.33333	0	6	0.5	1	0	0.833333	0
62	1	0	0	tub	SS	0	N3	1	III	1	0	1	0	0	0	0	0	0	0	0	1	2	33	2.75	0	6	0.5	1	0	2.25	0
63	1	0	0	tub	SI	1	N3	1	III	1	0	0	0	1	0	0	0	0	0	0	1	2	43	3.58333	0	3	0.25	1	0	3.33333	0
30	0	0	0	tub	SS	0	N2	1	III	1	1	0	0	0	0	0	0	0	0	0	1	2	23	1.91667	0	5	0.416667	1	0	1.5	0
70	1	0	0	tub	SS	0	N1	1	III	1	0	0	0	1	0	0	0	0	0	0	1	2	49	4.08333	0	22	1.83333	0	0	2.25	0
84	1	0	0	tub	SS	0	N0	0	II	1	1	0	0	0	0	0	0	0	0	1	0	2	8	0.666667	1	4	0.333333	1	0	0.333333	1
76	0	0	0	tub	SE	1	N0	0	II	1	0	0	1	0	0	0	0	0	0	1	0	2	73	6.08333	1	13	1.08333	0	0	5	1
44	1	0	1	tub	SS	0	N2	1	III	1	1	0	0	0	0	0	0	0	0	0	1	2	50	4.16667	0	28	2.33333	0	0	1.83333	0
70	0	0	1	tub	SS	0	N1	1	III	1	1	0	0	0	0	0	0	0	0	0	1	2	48	4	0	45	3.75	0	0	0.25	0
73	1	0	1	tub	SS	0	N3	1	III	1	0	1	0	0	0	0	0	0	0	0	1	2	43	3.58333	0	26	2.16667	0	0	1.41667	0
73	1	0	1	tub	SE	1	N0	0	II	1	1	0	0	0	0	0	0	0	0	1	0	2	74	6.16667	1	24	2	0	0	4.16667	1
47	1	0	0	tub	SS	0	N0	0	II	1	1	0	0	0	0	0	0	0	0	0	1	2	63	5.25	0	6	0.5	1	0	4.75	0
70	1	1	0	tub	MP	0	N0	0	II	1	0	1	0	0	0	0	0	0	0	1	0	2	36	3	1	12	1	0	0	2	1
62	1	1	1	tub	SS	0	N3	1	III	1	1	0	0	0	0	0	0	0	0	1	0	2	69	5.75	1	13	1.08333	0	0	4.66667	1
60	0	0	1	tub	MP	0	N1	1	III	1	0	1	0	0	0	0	0	0	0	0	1	2	49	4.08333	0	12	1	0	0	3.08333	0
42	0	0	0	tub	SS	0	N0	0	II	1	0	1	0	0	0	0	0	0	0	0	1	2	25	2.08333	0	13	1.08333	0	0	1	0
77	1	0	1	tub	SE	1	N2	1	III	1	1	0	0	0	0	0	0	0	0	0	1	2	25	2.08333	0	5	0.416667	1	0	1.66667	0
80	1	0	1	tub	SS	0	N1	1	III	1	0	0	0	1	0	0	0	0	0	1	0	2	83	6.91667	1	66	5.5	0	0	1.41667	1
58	0	0	0	other	SI	1	N0	0	II	1	0	0	0	1	0	0	0	0	0	0	1	2	84	7	0	12	1	0	0	6	0
68	0	1	1	tub	SE	1	N2	1	III	1	0	1	0	0	0	0	0	0	0	1	0	2	21	1.75	1	11	0.916667	1	0	0.833333	1
74	1	0	0	tub	SS	0	N0	0	II	1	0	0	0	0	0	0	1	0	0	0	1	2	31	2.58333	0	21	1.75	0	0	0.833333	0
42	0	1	1	tub	SS	0	N2	1	III	1	1	0	0	0	0	0	0	0	0	1	0	2	105	8.75	1	4	0.333333	1	0	8.41667	1
85	1	0	0	tub	SS	0	N0	0	II	1	0	0	1	0	0	0	0	0	0	0	1	2	11	0.916667	0	5	0.416667	1	0	0.5	0
66	1	1	1	tub	SS	0	N2	1	III	1	1	0	0	0	0	0	0	0	0	1	0	2	78	6.5	1	60	5	0	0	1.5	1
69	1	0	1	tub	SE	1	N2	1	III	1	0	0	1	0	0	0	0	0	0	0	1	2	27	2.25	0	20	1.66667	0	0	0.583333	0
69	1	0	0	tub	SE	1	N2	1	III	1	1	0	0	0	0	0	0	0	0	0	1	2	106	8.83333	0	7	0.583333	1	0	8.25	0
46	1	0	1	tub	SS/A	0	N2	1	III	1	0	0	0	0	0	0	1	0	0	0	1	2	65	5.41667	0	24	2	0	0	3.41667	0
34	1	0	0	tub	SI	1	N2	1	III	1	0	1	0	0	0	0	0	0	0	0	1	2	20	1.66667	0	16	1.33333	0	0	0.333333	0
74	1	0	0	tub	SE	1	N0	0	II	1	1	0	0	0	0	0	0	0	0	0	0	2	18	1.5	0	8	0.666667	1	0	0.833333	1
58	1	1	0	tub	SS	0	N0	0	II	1	1	0	0	0	0	0	0	0	0	1	0	2	81	6.75	1	6	0.5	1	0	6.25	1
73	0	0	0	tub	SI	1	N1	1	III	1	0	0	0	1	0	0	0	0	0	0	1	2	17	1.41667	0	5	0.416667	1	0	1	0
71	1	0	1	tub	SS	0	N1	1	III	1	0	0	0	0	0	0	0	1	0	0	1	2	67	5.58333	0	17	1.41667	0	0	4.16667	0
41	1	0	1	tub	SS	0	N3	1	III	1	0	1	0	0	0	0	0	0	0	0	1	2	44	3.66667	0	8	0.666667	1	0	3	0
72	1	0	1	tub	SE	1	N2	1	III	1	0	0	0	0	0	0	1	0	0	1	0	2	76	6.33333	1	66	5.5	0	0	0.833333	1
35	1	0	1	tub	A	0	N3	1	III	1	0	1	0	0	0	0	0	0	0	0	1	2	35	2.91667	0	8	0.666667	1	0	2.25	0
38	0	1	1	tub	SS/A	0	N2	1	III	1	0	0	0	1	0	0	0	0	0	1	0	2	99	8.25	1	48	4	0	0	4.25	1
73	1	0	1	tub	SE/A	1	N1	1	III	1	0	0	0	0	0	0	1	0	0	0	1	2	49	4.08333	0	20	1.66667	0	0	2.41667	0
77	0	0	1	tub	SS	0	N1	1	III	1	1	0	0	0	0	0	0	0	0	0	1	2	27	2.25	0	4	0.333333	1	0	1.91667	0
67	1	0	1	other	SS	0	N2	1	III	1	0	0	0	0	1	0	0	0	0	0	1	2	33	2.75	0	25	2.08333	0	0	0.666667	0
59	0	0	1	tub	A	0	N2	1	III	1	1	0	0	0	0	0	0	0	0	0	1	2	14	1.16667	0	4	0.333333	1	0	0.833333	0
61	1	0	1	tub	MP	0	N1	1	III	1	0	0	1	0	0	0	0	0	0	0	1	2	70	5.83333	0	57	4.75	0	0	1.08333	1
65	1	0	1	tub	SS	0	N2	1	III	1	0	1	0	0	0	0	0	0	0	1	0	2	105	8.75	1	85	7.08333	0	0	1.66667	1
74	1	1	0	tub	A	0	N0	0	II	1	0	1	0	0	0	0	0	0	0	1	0	2	71	5.91667	1	14	1.16667	0	0	4.75	1
52	0	1	1	tub	SS	0	N3	1	III	1	0	0	0	1	0	0	0	0	0	1	0	2	62	5.16667	1	35	2.91667	0	0	2.25	1
61	1	0	1	other	SE	1	N0	0	II	1	0	0	1	0	0	0	0	0	0	0	1	2	44	3.66667	0	15	1.25	0	0	2.41667	0
80	0	0	1	tub	SI	1	N1	1	III	1	0	0	1	0	0	0	0	0	0	0	1	2	31	2.58333	0	11	0.916667	1	0	1.66667	0
53	1	0	1	tub	SS	0	N2	1	III	1	0	0	1	0	0	0	0	0	0	0	1	2	15	1.25	0	6	0.5	1	0	0.75	0
72	1	1	1	tub	SE	1	N1	1	III	1	0	1	0	0	0	0	0	0	0	0	1	2	65	5.41667	0	12	1	0	0	4.41667	0
58	0	0	0	tub	SS	0	N0	0	II	1	0	1	0	0	0	0	0	0	0	1	0	2	100	8.33333	1	15	1.25	0	0	7.08333	1
64	1	1	1	other	A	0	N2	1	III	1	0	0	0	0	0	0	1	0	0	0	1	2	26	2.16667	0	17	1.41667	0	0	0.75	0
61	1	1	1	other	A	0	N0	0	II	1	0	0	0	0	0	0	1	0	0	0	1	2	52	4.33333	0	16	1.33333	0	0	3	0
72	1	0	1	tub	SS	0	N1	1	III	1	1	0	0	0	0	0	0	0	0	0	1	2	27	2.25	0	14	1.16667	0	0	1.08333	0
73	0	1	0	tub	A	0	N1	1	III	1	0	1	0	0	0	0	0	0	0	0	1	2	32	2.66667	0	7	0.583333	1	0	2.08333	0
76	1	1	0	tub	SS	0	N0	0	II	1	1	0	0	0	0	0	0	0	0	0	1	2	44	3.66667	0	7	0.583333	1	0	3.08333	0
53	1	1	0	tub	SE	1	N0	0	II	1	0	0	0	0	0	0	1	0	0	1	0	2	10	0.833333	1	8	0.666667	1	0	0.166667	1
53	1	1	0	tub	SE	1	N1	1	III	1	0	1	0	0	0	0	0	0	0	0	1	2	39	3.25	0	4	0.333333	1	0	2.91667	0
89	0	1	0	tub	SS	0	N1	1	III	1	1	0	0	0	0	0	0	0	0	0	1	2	36	3	0	7	0.583333	1	0	2.41667	0
62	0	0	0	tub	SS	0	N1	1	III	1	1	0	0	0	0	0	0	0	0	1	0	2	33	2.75	1	24	2	0	0	0.75	1
76	0	0	1	tub	SI	1	N1	1	III	1	0	0	0	0	1	0	0	0	0	1	0	2	91	7.58333	1	45	3.75	0	0	3.83333	1
76	1	1	0	tub	SE	1	N1	1	III	1	0	0	0	0	0	0	1	0	0	0	1	2	10	0.833333	0	4	0.333333	1	0	0.5	0
63	1	1	1	tub	MP	0	N1	1	III	1	0	1	0	0	0	0	0	0	0	1	0	2	97	8.08333	1	52	4.33333	0	0	3.75	1
87	1	1	0	tub	SS	0	N0	0	II	1	1	0	0	0	0	0	0	0	0	0	1	2	33	2.75	0	11	0.916667	1	0	1.83333	0
48	1	1	1	tub	SE	1	N2	1	III	1	1	1	0	0	0	0	0	0	1	1	0	2	58	4.83333	1	10	0.833333	1	0	4	1
63	1	1	1	tub	SS	0	N1	1	III	1	0	1	0	0	0	0	0	0	0	0	1	2	62	5.16667	0	29	2.41667	0	0	2.75	0
77	0	0	0	tub	SE	1	N1	1	III	1	1	0	0	0	0	0	0	0	0	0	1	2	14	1.16667	0	7	0.583333	1	0	0.583333	0
59	1	1	1	tub	SS	0	N2	1	III	1	1	0	0	0	0	0	0	0	0	0	1	2	60	5	0	33	2.75	0	0	2.25	0
66	1	1	0	tub	SS	0	N0	0	II	1	0	0	1	0	0	0	0	0	0	1	0	2	76	6.33333	1	74	6.16667	0	0	0.166667	1
72	0	1	0	tub	SE	1	N0	0	II	1	0	0	0	0	0	1	0	0	0	1	0	2	40	3.33333	1	2	0.166667	1	0	3.16667	1
59	0	1	0	other	SS	0	N2	1	III	1	0	0	0	1	0	0	0	0	0	0	1	2	42	3.5	0	13	1.08333	0	0	2.41667	0
80	1	1	0	tub	SS	0	N1	1	III	1	0	0	0	0	0	0	1	0	0	0	1	2	39	3.25	0	6	0.5	1	0	2.75	0
55	1	1	1	other	A	0	N3	1	III	1	0	1	0	0	0	0	0	0	0	0	1	2	29	2.41667	0	7	0.583333	1	0	1.83333	0
69	1	1	1	tub	A	0	N1	1	III	1	0	0	0	1	0	0	0	0	0	0	1	2	41	3.41667	0	12	1	0	0	2.41667	0
82	0	0	0	tub	SE	1	N0	0	II	1	0	0	1	0	0	0	0	0	0	0	1	2	38	3.16667	0	18	1.5	0	0	1.66667	0
62	1	1	0	tub	SS	0	N0	0	II	1	1	0	0	0	0	0	0	0	0	0	1	2	49	4.08333	0	4	0.333333	1	0	3.75	0
74	0	1	0	tub	A	0	N0	0	II	1	0	1	0	0	0	0	0	0	0	1	0	2	116	9.66667	1	23	1.91667	0	0	7.75	1
71	1	1	1	tub	SS	0	N0	0	II	1	1	0	0	0	0	0	0	0	0	0	1	2	24	2	0	11	0.916667	1	0	1.08333	0
70	1	1	0	tub	SS	0	N2	1	III	1	0	0	1	0	0	0	0	0	0	0	0	2	19	1.58333	0	12	1	0	0	0.583333	1
73	1	1	1	tub	SS	0	N1	1	III	1	1	0	0	0	0	0	0	0	0	0	1	2	43	3.58333	0	4	0.333333	1	0	3.25	0
62	0	1	1	tub	SS	0	N2	1	III	1	0	0	0	1	0	0	0	0	0	0	1	2	73	6.08333	0	41	3.41667	0	0	2.66667	0
74	1	1	1	tub	SS	0	N1	1	III	1	0	1	0	0	0	0	0	0	0	0	0	2	72	6	0	7	0.583333	1	0	5.41667	1
33	0	0	1	other	SS	0	N2	1	III	1	0	1	0	0	0	0	0	0	0	0	1	2	20	1.66667	0	14	1.16667	0	0	0.5	0
58	1	1	1	tub	SS	0	N1	1	III	1	0	0	1	0	0	0	0	0	0	0	1	2	39	3.25	0	15	1.25	0	0	2	0
53	1	0	0	tub	SS	0	N1	1	III	1	1	0	0	0	0	0	0	0	0	0	1	2	29	2.41667	0	7	0.583333	1	0	1.83333	0
57	1	0	1	tub	SI	1	N2	1	III	1	0	0	1	0	0	0	0	0	0	0	1	2	29	2.41667	0	8	0.666667	1	0	1.75	0
68	1	1	0	tub	SE	1	N2	1	III	1	0	1	0	0	0	0	0	0	0	1	0	2	89	7.41667	1	31	2.58333	0	0	4.83333	1
63	0	1	0	tub	SS	0	N1	1	III	1	0	0	1	0	0	0	0	0	0	0	1	2	46	3.83333	0	18	1.5	0	0	2.33333	0
66	1	1	0	tub	A	0	N3	1	III	1	1	0	0	0	0	0	0	0	0	0	1	2	17	1.41667	0	5	0.416667	1	0	1	0
47	1	1	1	tub	SS	0	N2	1	III	1	1	0	0	0	0	0	0	0	0	0	1	2	29	2.41667	0	4	0.333333	1	0	2.08333	0
83	0	0	0	tub	SI	1	N0	0	II	1	0	0	1	0	0	0	0	0	0	0	1	2	34	2.83333	0	12	1	0	0	1.83333	0
62	0	0	1	tub	SE	1	N1	1	III	1	1	0	0	0	0	0	0	0	0	0	1	2	36	3	0	20	1.66667	0	0	1.33333	0
67	1	1	0	tub	MP	0	N1	1	III	1	0	0	0	0	0	1	0	0	0	0	1	2	74	6.16667	0	24	2	0	0	4.16667	0
74	1	0	0	other	SS	0	N1	1	III	1	0	0	1	0	0	0	0	0	0	0	1	2	49	4.08333	0	13	1.08333	0	0	3	0
64	1	1	1	tub	A	0	N2	1	III	1	0	0	0	0	0	0	1	0	0	0	1	2	75	6.25	0	26	2.16667	0	0	4.08333	0
77	0	0	0	other	SS	0	N0	0	II	1	0	0	0	1	0	0	0	0	0	1	0	2	107	8.91667	1	39	3.25	0	0	5.66667	1
70	0	1	1	tub	SI	1	N1	1	III	1	0	1	0	0	0	0	0	0	0	0	1	2	32	2.66667	0	15	1.25	0	0	1.41667	0
72	1	0	1	other	SI	1	N1	1	III	1	0	0	1	0	0	0	0	0	0	0	1	2	14	1.16667	0	11	0.916667	1	0	0.25	0
61	0	1	1	tub	SI	1	N1	1	III	1	0	0	0	0	0	0	1	0	0	0	0	2	71	5.91667	0	15	1.25	0	0	4.66667	1
70	0	0	0	tub	SS	0	N0	0	II	1	0	0	0	1	0	0	0	0	0	0	1	2	88	7.33333	0	45	3.75	0	0	3.58333	0
52	1	1	0	tub	A	0	N1	1	III	1	1	0	0	0	0	0	0	0	0	0	0	2	94	7.83333	0	50	4.16667	0	0	3.66667	1
81	1	1	0	tub	SS	0	N0	0	II	1	0	1	0	0	0	0	0	0	0	0	1	2	17	1.41667	0	3	0.25	1	0	1.16667	0
70	1	1	0	tub	SS	0	N1	1	III	1	0	1	0	0	0	0	0	0	0	0	1	2	15	1.25	0	4	0.333333	1	0	0.916667	0
52	0	1	0	tub	A	0	N0	0	II	1	0	1	0	0	0	0	0	0	0	0	1	2	43	3.58333	0	27	2.25	0	0	1.33333	0
32	0	1	0	tub	A	0	N1	1	III	1	0	0	0	0	0	0	1	0	0	0	0	2	90	7.5	0	22	1.83333	0	0	5.66667	1
73	0	0	0	tub	SE	1	N0	0	II	1	0	0	0	0	0	0	1	0	0	0	1	2	90	7.5	0	29	2.41667	0	0	5.08333	0
74	1	0	0	tub	SS	0	N3	1	III	1	1	0	0	0	0	0	0	0	0	0	1	2	35	2.91667	0	17	1.41667	0	0	1.5	0
50	1	1	0	other	A	0	N0	0	II	1	0	0	0	0	0	0	1	0	0	1	0	2	101	8.41667	1	7	0.583333	1	0	7.83333	1
60	1	0	0	other	SI	1	N1	1	III	1	0	0	0	0	0	0	1	0	0	0	1	2	16	1.33333	0	2	0.166667	1	0	1.16667	0
67	0	1	1	tub	AI	1	N2	1	III	1	1	0	0	0	0	0	0	0	0	0	1	2	21	1.75	0	12	1	0	0	0.75	0
82	1	1	0	tub	SS	0	N1	1	III	1	0	1	0	0	0	0	0	0	0	0	1	2	25	2.08333	0	11	0.916667	1	0	1.16667	0
75	0	0	0	tub	SI	1	N2	1	III	1	1	0	0	0	0	0	0	0	0	0	1	2	20	1.66667	0	12	1	0	0	0.666667	0
63	0	1	1	tub	SS	0	N2	1	III	1	0	0	1	0	0	0	0	0	0	1	0	2	99	8.25	1	73	6.08333	0	0	2.16667	1
70	0	1	1	tub	SS	0	N2	1	III	1	0	0	0	1	0	0	0	0	0	1	0	2	96	8	1	12	1	0	0	7	1
54	1	1	0	tub	SE	1	N1	1	III	1	1	0	0	0	0	0	0	0	0	0	1	2	38	3.16667	0	0	0	1	0	3.16667	0
53	1	0	1	tub	SE	1	N1	1	III	1	0	0	1	0	0	0	0	0	0	1	0	2	50	4.16667	1	31	2.58333	0	0	1.58333	1
61	1	1	1	tub	SS	0	N1	1	III	1	0	0	0	0	0	0	1	0	0	0	0	2	58	4.83333	0	29	2.41667	0	0	2.41667	1
68	1	0	0	tub	SE	1	N1	1	III	1	0	0	1	0	0	0	0	0	0	0	1	2	57	4.75	0	12	1	0	0	3.75	0
60	0	0	0	tub	SS	0	N2	1	III	1	0	0	0	1	0	0	0	0	0	0	1	2	109	9.08333	0	36	3	0	0	6.08333	0
51	0	1	0	tub	MP	0	N1	1	III	1	0	0	0	1	0	0	0	0	0	0	1	2	64	5.33333	0	17	1.41667	0	0	3.91667	0
62	1	1	0	tub	A	0	N2	1	III	1	1	0	0	0	0	0	0	0	0	0	1	2	33	2.75	0	8	0.666667	1	0	2.08333	0
56	1	1	1	other	A	0	N3	1	III	1	0	0	0	0	0	1	0	0	0	0	1	2	11	0.916667	0	3	0.25	1	0	0.666667	0
53	1	1	0	tub	SS	0	N0	0	II	1	0	1	0	0	0	0	0	0	0	0	1	2	51	4.25	0	24	2	0	0	2.25	0
56	1	1	1	tub	A	0	N2	1	III	1	0	1	0	0	0	0	0	0	0	0	0	2	42	3.5	0	14	1.16667	0	0	2.33333	1
82	0	1	0	tub	A	0	N1	1	III	1	0	1	0	0	0	0	0	0	0	1	0	2	43	3.58333	1	27	2.25	0	0	1.33333	1
70	1	1	1	tub	SS	0	N2	1	III	1	0	0	0	1	0	0	0	0	0	0	1	2	26	2.16667	0	12	1	0	0	1.16667	0
86	1	1	0	tub	MP	0	N1	1	III	1	0	1	0	0	0	0	0	0	0	1	0	2	95	7.91667	1	43	3.58333	0	0	4.33333	1
81	0	1	0	tub	SI	1	N0	0	II	1	0	1	0	0	0	0	0	0	0	1	0	2	83	6.91667	1	44	3.66667	0	0	3.25	1
62	1	1	0	tub	SE	1	N1	1	III	1	0	1	0	0	0	0	0	0	0	0	1	2	63	5.25	0	9	0.75	1	0	4.5	0
60	0	1	0	tub	SS	0	N1	1	III	1	0	1	0	0	0	0	0	0	0	1	0	2	57	4.75	1	15	1.25	0	0	3.5	1
82	1	1	0	tub	SI	1	N0	0	II	1	0	1	0	0	0	0	0	0	0	0	1	2	70	5.83333	0	33	2.75	0	0	3.08333	0
80	0	0	0	tub	SE	1	N3	1	III	1	0	0	1	0	0	0	0	0	0	0	1	2	36	3	0	13	1.08333	0	0	1.91667	0
35	1	1	1	tub	SS	0	N1	1	III	1	1	0	0	0	0	0	0	0	0	0	1	2	13	1.08333	0	4	0.333333	1	0	0.75	0
70	1	0	1	tub	SS	0	N2	1	II	1	0	0	0	1	0	0	0	0	0	0	0	2	73	6.08333	0	7	0.583333	1	0	5.5	1
67	0	1	0	other	A	0	N1	1	III	1	0	1	0	0	0	0	0	0	0	0	1	2	47	3.91667	0	21	1.75	0	0	2.16667	0
85	0	0	0	tub	SE	1	N2	1	III	1	0	0	1	0	0	0	0	0	0	0	0	2	20	1.66667	0	4	0.333333	1	0	1.33333	1
64	0	1	1	tub	A	0	N2	1	III	1	1	0	0	0	0	0	0	0	0	0	1	2	16	1.33333	0	2	0.166667	1	0	1.16667	0
81	0	0	0	tub	SI	1	N1	1	III	1	0	0	1	0	0	0	0	0	0	0	0	2	25	2.08333	0	6	0.5	1	0	1.58333	1
61	0	0	1	tub	SE	1	N2	1	III	1	1	0	0	0	0	0	0	0	0	0	1	2	29	2.41667	0	7	0.583333	1	0	1.83333	0
61	0	1	0	tub	SS	0	N1	1	III	1	0	1	0	0	0	0	0	0	0	0	1	2	37	3.08333	0	12	1	0	0	2.08333	0
55	1	1	1	other	AI	1	N1	1	III	1	1	0	0	0	0	0	0	0	0	1	0	2	86	7.16667	1	44	3.66667	0	0	3.5	1
77	1	1	0	tub	A	0	N1	1	III	1	0	0	0	1	0	0	0	0	0	0	1	2	57	4.75	0	35	2.91667	0	0	1.83333	0
59	0	1	1	tub	A	0	N1	1	III	1	0	1	0	0	0	0	0	0	0	0	1	2	37	3.08333	0	10	0.833333	1	0	2.25	0
64	1	1	0	tub	SE	1	N1	1	III	1	0	0	0	0	0	0	1	0	0	1	0	2	83	6.91667	1	17	1.41667	0	0	5.5	1
69	1	0	1	tub	SE	1	N2	1	III	1	0	0	1	0	0	0	0	0	0	0	1	2	35	2.91667	0	24	2	0	0	0.916667	0
65	1	1	1	tub	SI	1	N0	0	II	1	0	0	0	0	0	0	1	0	0	0	1	2	16	1.33333	0	8	0.666667	1	0	0.666667	0
72	0	1	0	tub	SI	1	不明	0	II	1	0	0	1	0	0	0	0	0	0	1	0	2	13	1.08333	1	12	1	0	0	0.0833333	1
63	0	1	1	tub	SI	1	N2	1	III	1	1	0	0	0	0	0	0	0	0	1	0	2	82	6.83333	1	2	0.166667	1	0	6.66667	1
56	1	1	1	tub	SE	1	N1	1	III	1	0	0	1	0	0	0	0	0	0	0	1	2	37	3.08333	0	25	2.08333	0	0	1	0
67	1	1	1	tub	A	0	N1	1	III	1	0	0	0	0	0	0	1	0	0	1	0	2	81	6.75	1	47	3.91667	0	0	2.83333	1
71	1	1	0	tub	SS	0	N1	1	III	1	1	0	0	0	0	0	0	0	0	0	1	2	70	5.83333	0	38	3.16667	0	0	2.66667	0
64	1	1	1	other	A	0	N1	1	III	1	0	0	0	1	0	0	0	0	0	0	1	2	39	3.25	0	38	3.16667	0	0	0.0833333	0
63	1	1	1	tub	SS	0	N0	0	II	1	1	0	0	0	0	0	0	0	0	0	1	2	32	2.66667	0	6	0.5	1	0	2.16667	0
79	1	1	0	tub	SS	0	N1	1	III	1	0	1	0	0	0	0	0	0	0	0	1	2	51	4.25	0	15	1.25	0	0	3	0
61	1	0	1	tub	SS	0	N0	0	II	1	0	1	0	0	0	0	0	0	0	0	1	2	55	4.58333	0	30	2.5	0	0	2.08333	1
59	1	1	0	tub	SS	0	N0	0	II	1	0	0	0	0	0	0	1	0	0	0	1	2	19	1.58333	0	4	0.333333	1	0	1.25	0
73	1	1	1	tub	SS	0	N3	1	III	1	0	0	0	1	0	0	0	0	0	0	1	2	30	2.5	0	16	1.33333	0	0	1.16667	0
54	0	1	1	other	SS	0	N2	1	III	1	0	0	0	1	0	0	0	0	0	0	1	2	106	8.83333	0	21	1.75	0	0	7.08333	0
65	0	1	1	tub	SS	0	N0	0	II	1	0	1	0	0	0	0	0	0	0	0	1	2	71	5.91667	0	17	1.41667	0	0	4.5	0
68	0	1	0	tub	A	0	N3	1	III	1	0	0	0	1	0	0	0	0	0	0	1	2	56	4.66667	0	8	0.666667	1	0	4	0
42	1	1	1	tub	SE	1	N0	0	II	1	0	1	0	0	0	0	0	0	0	0	1	2	67	5.58333	0	21	1.75	0	0	3.83333	0
50	1	1	1	tub	SS	0	N1	1	III	1	1	0	0	0	0	0	0	0	0	0	0	2	44	3.66667	0	14	1.16667	0	0	2.5	1
41	1	1	1	tub	A	0	N2	1	III	1	0	0	0	1	0	0	1	0	1	0	1	2	18	1.5	0	4	0.333333	1	0	1.16667	0
59	1	0	1	tub	SE	1	N1	1	III	1	0	0	1	0	0	0	0	0	0	0	1	2	12	1	0	10	0.833333	1	0	0.166667	0
62	0	1	0	tub	AI	1	N0	0	II	1	0	1	0	0	0	0	0	0	0	1	0	2	72	6	1	9	0.75	1	0	5.25	1
79	1	0	0	tub	SS	0	N1	1	III	1	1	0	0	0	0	0	0	0	0	0	1	2	30	2.5	0	3	0.25	1	0	2.25	0
65	1	1	1	tub	SS	0	N1	1	III	1	0	1	0	0	0	0	0	0	0	0	1	2	29	2.41667	0	7	0.583333	1	0	1.83333	0
39	1	0	1	other	SE	1	N0	0	II	1	1	0	0	0	0	0	0	0	0	1	0	2	49	4.08333	1	18	1.5	0	0	2.58333	1
37	1	1	0	other	MP	0	N0	0	II	1	0	0	0	0	0	1	0	0	0	0	1	2	54	4.5	0	2	0.166667	1	0	4.33333	0
77	1	1	0	tub	SS	0	N1	1	III	1	1	1	0	0	0	0	0	0	1	0	1	2	24	2	0	9	0.75	1	0	1.25	0
71	1	1	1	tub	A	0	N1	1	III	1	0	0	0	1	0	0	0	0	0	0	1	2	66	5.5	0	35	2.91667	0	0	2.58333	0
73	1	1	1	tub	SE	1	N0	0	II	1	0	1	0	0	0	0	0	0	0	1	0	2	78	6.5	1	22	1.83333	0	0	4.66667	1
71	0	1	0	tub	SS	0	N0	0	II	1	0	1	0	0	0	0	0	0	0	0	1	2	72	6	0	12	1	0	0	5	0
64	1	1	0	tub	MP	0	N2	1	III	1	1	0	0	0	0	0	0	0	0	0	1	2	7	0.583333	0	3	0.25	1	0	0.333333	0
71	1	1	0	other	SS	0	N0	0	II	1	0	0	0	0	0	0	1	0	0	0	1	2	26	2.16667	0	6	0.5	1	0	1.66667	0
72	1	1	0	tub	SS	0	N1	1	III	1	0	1	0	0	0	0	0	0	0	0	1	2	36	3	0	3	0.25	1	0	2.75	0
74	1	1	1	tub	SE	1	N1	1	III	1	0	0	1	0	0	0	0	0	0	0	1	2	12	1	0	5	0.416667	1	0	0.583333	0
80	1	1	1	tub	SE	1	N1	1	III	1	1	0	0	0	0	0	0	0	0	1	0	2	51	4.25	1	18	1.5	0	0	2.75	1
69	1	0	1	tub	SS	0	N1	1	III	1	0	0	0	1	0	0	0	0	0	1	0	2	94	7.83333	1	85	7.08333	0	0	0.75	1
76	1	0	0	tub	SI	1	N1	1	III	1	0	1	0	0	0	0	0	0	0	1	0	2	62	5.16667	1	56	4.66667	0	0	0.5	1
61	0	1	1	tub	SS	0	N1	1	III	1	0	0	1	0	0	0	0	0	0	0	1	2	89	7.41667	0	31	2.58333	0	0	4.83333	0
80	0	0	1	tub	SI	1	N1	1	III	1	0	0	1	0	0	0	0	0	0	0	1	2	17	1.41667	0	11	0.916667	1	0	0.5	0
58	1	1	0	tub	SE	1	N0	0	II	1	0	0	0	0	1	0	0	0	0	0	1	2	53	4.41667	0	24	2	0	0	2.41667	0
69	0	0	1	tub	SS	0	N1	1	III	1	0	0	1	0	0	0	0	0	0	1	0	2	24	2	1	12	1	0	0	1	1
62	1	1	1	tub	SI	1	N1	1	III	1	0	1	0	0	0	0	0	0	0	1	0	2	71	5.91667	1	13	1.08333	0	0	4.83333	1
50	1	1	1	tub	SI	1	N1	1	III	1	0	1	0	0	0	0	0	0	0	0	1	2	10	0.833333	0	7	0.583333	1	0	0.25	0
62	1	1	1	tub	MP	0	N1	1	III	1	0	0	0	0	0	1	0	0	0	1	0	2	107	8.91667	1	42	3.5	0	0	5.41667	1
81	0	1	0	other	A	0	N0	0	II	1	1	1	0	0	0	0	0	0	1	0	1	2	26	2.16667	0	15	1.25	0	0	0.916667	0
63	1	1	1	tub	SE	1	N1	1	III	1	0	0	1	0	0	0	0	0	0	0	1	2	80	6.66667	0	24	2	0	0	4.66667	0
69	0	1	1	tub	SE	1	N3	1	III	1	0	1	0	0	0	0	0	0	0	0	1	2	40	3.33333	0	12	1	0	0	2.33333	0
78	1	1	0	tub	A	0	N0	0	II	1	0	1	0	0	0	0	0	0	0	1	0	2	64	5.33333	1	6	0.5	1	0	4.83333	1
61	0	1	1	tub	SI	1	N1	1	III	1	0	1	0	0	0	0	0	0	0	0	1	2	21	1.75	0	5	0.416667	1	0	1.33333	0
67	0	1	1	tub	SI	1	N1	1	III	1	0	1	0	0	0	0	0	0	0	1	0	2	75	6.25	1	13	1.08333	0	0	5.16667	1
52	0	1	1	tub	SS	0	N1	1	III	1	0	1	0	0	0	0	0	0	0	0	1	2	65	5.41667	0	6	0.5	1	0	4.91667	0
78	1	1	0	other	SS	0	N0	0	II	1	0	1	0	0	0	0	0	0	0	0	1	2	12	1	0	10	0.833333	1	0	0.166667	0
68	0	1	0	tub	SI	1	N1	1	III	1	0	0	0	0	0	0	1	0	0	0	1	2	6	0.5	0	5	0.416667	1	0	0.0833333	0
68	1	1	1	tub	SS	0	N2	1	III	1	0	1	0	0	0	0	0	0	0	1	0	2	34	2.83333	1	9	0.75	1	0	2.08333	1
68	0	1	0	tub	SS	0	N1	1	III	1	0	1	0	0	0	0	0	0	0	0	1	2	37	3.08333	0	24	2	0	0	1.08333	0
65	1	1	0	tub	SS	0	N0	0	II	1	0	0	0	1	0	0	0	0	0	1	0	2	116	9.66667	1	56	4.66667	0	0	5	1
61	0	1	0	tub	SE	1	N0	0	II	1	0	1	0	0	0	0	0	0	0	0	1	2	33	2.75	0	5	0.416667	1	0	2.33333	0
70	1	0	1	tub	SE	1	N2	1	III	1	0	0	0	1	0	0	0	0	0	0	1	2	32	2.66667	0	8	0.666667	1	0	2	0
62	0	1	1	tub	SS	0	N1	1	III	1	0	1	0	0	0	0	0	0	0	0	1	2	46	3.83333	0	17	1.41667	0	0	2.41667	0
65	0	1	0	tub	SS	0	N0	0	II	1	0	0	1	0	0	0	0	0	0	0	1	2	64	5.33333	0	11	0.916667	1	0	4.41667	0
65	1	1	0	tub	SS	0	N0	0	II	1	0	0	0	0	0	0	1	0	0	0	0	2	20	1.66667	0	8	0.666667	1	0	1	1
52	0	1	1	tub	SS	0	N1	1	III	1	0	1	0	0	0	0	0	0	0	0	1	2	37	3.08333	0	7	0.583333	1	0	2.5	0
58	1	0	0	tub	SS	0	N0	0	II	1	0	0	1	0	0	0	0	0	0	0	1	2	45	3.75	0	20	1.66667	0	0	2.08333	0
62	1	1	1	tub	SS	0	N0	0	II	1	0	0	0	0	0	0	1	0	0	0	1	2	67	5.58333	0	13	1.08333	0	0	4.5	0
38	1	1	1	tub	A	0	N1	1	III	1	0	0	0	1	0	0	0	0	0	0	1	2	41	3.41667	0	11	0.916667	1	0	2.5	0
57	1	1	0	tub	A	0	N2	1	III	1	1	0	0	0	0	0	0	0	0	0	1	2	66	5.5	0	6	0.5	1	0	5	0
56	1	1	1	other	SE	1	N1	1	III	1	0	0	0	1	0	0	0	0	0	1	0	2	88	7.33333	1	29	2.41667	0	0	4.91667	1
61	1	1	1	other	SI	1	N0	0	II	1	0	0	0	0	0	0	1	0	0	1	0	2	31	2.58333	1	10	0.833333	1	0	1.75	1
57	1	1	1	tub	SI	1	N0	0	II	1	1	0	0	0	0	0	0	0	0	0	1	2	25	2.08333	0	10	0.833333	1	0	1.25	0
71	0	0	1	other	SS	0	N2	1	III	1	1	1	0	0	0	0	0	0	1	0	1	2	16	1.33333	0	7	0.583333	1	0	0.75	0
79	0	1	0	tub	SS	0	N1	1	III	1	0	1	0	0	0	0	0	0	0	0	1	2	12	1	0	3	0.25	1	0	0.75	0
66	1	1	0	other	SI	1	N1	1	III	1	0	0	0	0	0	1	0	0	0	0	1	2	19	1.58333	0	10	0.833333	1	0	0.75	0
57	0	0	0	tub	SI	1	N1	1	III	1	0	1	0	0	0	0	0	0	0	0	1	2	31	2.58333	0	4	0.333333	1	0	2.25	0
62	1	1	1	tub	SS	0	N1	1	III	1	1	0	0	0	0	0	0	0	0	0	1	2	78	6.5	0	20	1.66667	0	0	4.83333	0
63	1	1	0	tub	SE	1	N1	1	III	1	0	1	0	0	0	0	0	0	0	1	0	2	52	4.33333	1	52	4.33333	0	0	0	1
78	0	1	0	tub	SI	1	N0	0	II	1	0	0	0	1	0	0	0	0	0	0	1	2	27	2.25	0	3	0.25	1	0	2	0
63	1	1	0	tub	SI	1	N0	0	II	1	0	0	0	0	0	0	1	0	0	0	1	2	44	3.66667	0	5	0.416667	1	0	3.25	0
60	1	1	0	other	SI	1	N3	1	III	1	0	1	0	0	0	0	0	0	0	1	0	2	60	5	1	3	0.25	1	0	4.75	1
41	1	1	0	tub	A	0	N3	1	III	1	0	0	0	1	0	0	0	0	0	0	0	2	20	1.66667	0	1	0.0833333	1	0	1.58333	1
65	1	1	1	tub	SS	0	N1	1	III	1	1	0	0	0	0	0	0	0	0	0	1	2	13	1.08333	0	6	0.5	1	0	0.583333	0
48	1	1	0	tub	AI	1	N0	0	II	1	1	0	0	0	0	0	0	0	0	1	0	2	107	8.91667	1	21	1.75	0	0	7.16667	1
64	1	1	0	tub	SS	0	N1	1	III	1	1	0	0	0	0	0	0	0	0	0	1	2	49	4.08333	0	17	1.41667	0	0	2.66667	0
72	0	1	0	tub	SE	1	N0	0	II	1	0	0	1	0	0	0	0	0	0	0	1	2	28	2.33333	0	9	0.75	1	0	1.58333	0
72	1	0	1	tub	SI	1	N0	0	II	1	0	0	1	0	0	0	0	0	0	1	0	2	70	5.83333	1	54	4.5	0	0	1.33333	1
55	1	1	1	tub	SS	0	N0	0	II	1	0	0	0	0	0	0	1	0	0	1	0	2	61	5.08333	1	19	1.58333	0	0	3.5	1
69	1	1	1	tub	SS	0	N0	0	II	1	0	0	0	1	0	0	0	0	0	1	0	2	67	5.58333	1	37	3.08333	0	0	2.5	1
41	0	1	0	tub	SS	0	N1	1	III	1	1	0	0	0	0	0	0	0	0	0	1	2	17	1.41667	0	9	0.75	1	0	0.666667	0
73	0	1	0	tub	SS	0	N0	0	II	1	1	0	0	0	0	0	0	0	0	0	0	2	30	2.5	0	12	1	0	0	1.5	1
68	1	1	1	tub	SE	1	N2	1	III	1	0	0	1	0	0	0	0	0	0	0	0	2	25	2.08333	0	24	2	0	0	0.0833333	1
62	0	0	1	tub	SE	1	N1	1	III	1	0	0	1	0	0	0	0	0	0	0	1	2	37	3.08333	0	26	2.16667	0	0	0.916667	0
61	1	1	1	other	SS	0	N2	1	III	1	0	0	0	1	0	0	0	0	0	0	1	2	54	4.5	0	21	1.75	0	0	2.75	0
75	0	1	0	tub	A	0	N0	0	II	1	0	1	0	0	0	0	0	0	0	0	1	2	29	2.41667	0	6	0.5	1	0	1.91667	0
80	1	1	0	tub	SE	1	N1	1	III	1	1	0	0	0	0	0	0	0	0	0	1	2	49	4.08333	0	18	1.5	0	0	2.58333	0
78	1	1	0	tub	SE	1	N0	0	II	1	0	0	0	0	0	0	1	0	0	0	0	2	69	5.75	0	14	1.16667	0	0	4.58333	1
71	0	1	1	tub	SS	0	N1	1	III	1	0	1	0	0	0	0	0	0	0	0	1	2	79	6.58333	0	51	4.25	0	0	2.33333	0
46	0	1	0	tub	A	0	N1	1	III	1	1	0	0	0	0	0	0	0	0	0	1	2	24	2	0	7	0.583333	1	0	1.41667	0
64	1	1	1	tub	SS	0	N3	1	III	1	0	0	0	1	0	0	0	0	0	0	0	2	48	4	0	12	1	0	0	3	1
79	0	0	0	tub	SS	0	N2	1	III	1	0	1	0	0	0	0	0	0	0	0	1	2	14	1.16667	0	4	0.333333	1	0	0.833333	0
76	0	0	0	tub	SS	0	N2	1	III	1	0	0	0	0	0	0	1	0	0	0	0	2	18	1.5	0	16	1.33333	0	0	0.166667	1
54	0	0	0	tub	SS	0	N0	0	II	1	0	0	1	0	0	0	0	0	0	0	1	2	75	6.25	0	16	1.33333	0	0	4.91667	0
70	1	1	0	tub	MP	0	N1	1	III	1	0	0	0	1	0	0	0	0	0	0	0	2	62	5.16667	0	36	3	0	0	2.16667	1
79	1	1	0	tub	SI	1	N0	0	II	1	0	1	0	0	0	0	0	0	0	0	0	2	60	5	0	19	1.58333	0	0	3.41667	1
70	0	0	0	other	SI	1	N1	1	III	1	0	0	1	0	0	0	0	0	0	0	0	2	44	3.66667	0	18	1.5	0	0	2.16667	1
64	1	1	0	tub	A	0	N2	1	III	1	1	0	0	0	0	0	0	0	0	0	1	2	52	4.33333	0	2	0.166667	1	0	4.16667	0
62	1	1	0	tub	A	0	N2	1	III	1	1	0	0	0	0	0	0	0	0	0	1	2	6	0.5	0	1	0.0833333	1	0	0.416667	0
69	1	1	0	tub	SS	0	N0	0	II	1	1	0	0	0	0	0	0	0	0	1	0	2	121	10.0833	1	28	2.33333	0	0	7.75	1
62	1	1	1	tub	AI	1	N1	1	III	1	0	1	0	0	0	0	0	0	0	0	1	2	63	5.25	0	16	1.33333	0	0	3.91667	0
81	1	1	0	tub	SE	1	N1	1	III	1	1	0	0	0	0	0	0	0	0	1	0	2	45	3.75	1	8	0.666667	1	0	3.08333	1
74	0	1	0	tub	MP	0	N1	1	III	1	0	1	0	0	0	0	0	0	0	0	0	2	49	4.08333	0	25	2.08333	0	0	2	1
73	1	1	0	tub	AI	1	N0	0	II	1	1	0	0	0	0	0	0	0	0	0	1	2	26	2.16667	0	9	0.75	1	0	1.41667	0
69	1	0	0	tub	SS	0	N0	0	II	1	1	0	0	0	0	0	0	0	0	0	1	2	82	6.83333	0	74	6.16667	0	0	0.666667	0
68	0	1	1	tub	A	0	N3	1	III	1	0	1	0	0	0	0	0	0	0	0	1	2	65	5.41667	0	32	2.66667	0	0	2.75	0
71	1	0	0	other	SS	0	N0	0	II	1	0	0	1	0	0	0	0	0	0	1	0	2	55	4.58333	1	36	3	0	0	1.58333	1
66	1	1	0	tub	A	0	N0	0	II	1	0	1	0	0	0	0	0	0	0	1	0	2	149	12.4167	1	12	1	0	0	11.4167	1
73	0	1	1	tub	SS	0	N2	1	III	1	0	1	0	0	0	0	0	0	0	0	1	2	39	3.25	0	14	1.16667	0	0	2.08333	0
56	1	1	1	tub	SS	0	N2	1	III	1	0	1	0	0	0	0	0	0	0	0	1	2	91	7.58333	0	64	5.33333	0	0	2.25	0
64	1	0	1	other	SI	1	N1	1	III	1	0	0	1	0	0	0	0	0	0	0	0	2	29	2.41667	0	8	0.666667	1	0	1.75	1
71	1	1	1	tub	SE	1	N2	1	III	1	1	0	0	0	0	0	0	0	0	0	0	2	16	1.33333	0	9	0.75	1	0	0.583333	1
64	1	1	1	tub	SS	0	N1	1	III	1	0	0	0	1	0	0	0	0	0	1	0	2	123	10.25	1	29	2.41667	0	0	7.83333	1
72	0	0	0	tub	SE	1	N0	0	II	1	0	0	1	0	0	0	0	0	0	1	0	2	81	6.75	1	25	2.08333	0	0	4.66667	1
40	0	1	0	tub	SI	1	N0	0	II	1	0	1	0	0	0	0	0	0	0	0	1	2	30	2.5	0	5	0.416667	1	0	2.08333	0
50	1	1	1	tub	SS	0	N1	1	III	1	0	0	0	0	0	0	1	0	0	1	0	2	71	5.91667	1	8	0.666667	1	0	5.25	1
42	1	1	1	tub	SS	0	N0	0	II	1	1	0	0	0	0	0	0	0	0	1	0	2	55	4.58333	1	54	4.5	0	0	0.0833333	1
55	0	1	1	tub	A	0	N1	1	III	1	0	0	0	0	0	0	1	0	0	0	1	2	62	5.16667	0	37	3.08333	0	0	2.08333	0
75	1	1	0	tub	SE	1	N0	0	II	1	1	0	0	0	0	0	0	0	0	1	0	2	63	5.25	1	2	0.166667	1	0	5.08333	1
54	1	1	1	other	AI	1	N3	1	III	1	0	0	0	1	0	0	0	0	0	0	1	2	15	1.25	0	2	0.166667	1	0	1.08333	0
79	1	1	0	tub	SS	0	N0	0	II	1	1	0	0	0	0	0	0	0	0	0	1	2	109	9.08333	0	100	8.33333	0	0	0.75	0
68	1	1	1	tub	SS	0	N1	1	III	1	1	0	0	0	0	0	0	0	0	0	1	2	40	3.33333	0	11	0.916667	1	0	2.41667	0
64	1	1	0	tub	SI	1	N1	1	III	1	1	0	0	0	0	0	0	0	0	0	0	2	44	3.66667	0	25	2.08333	0	0	1.58333	1
63	0	0	1	tub	SE	1	N2	1	III	1	0	0	1	0	0	0	0	0	0	0	1	2	23	1.91667	0	4	0.333333	1	0	1.58333	0
61	1	1	0	tub	SE	1	N2	1	III	1	1	0	0	0	0	0	0	0	0	0	1	2	11	0.916667	0	4	0.333333	1	0	0.583333	0
69	0	1	0	tub	SE	1	N0	0	II	1	0	0	0	1	0	0	0	0	0	0	1	2	41	3.41667	0	13	1.08333	0	0	2.33333	0
55	1	1	0	tub	SI	1	N2	1	III	1	0	1	0	0	0	0	0	0	0	0	1	2	25	2.08333	0	6	0.5	1	0	1.58333	0
71	0	1	1	tub	SI	1	N3	1	III	1	0	0	0	1	0	0	0	0	0	0	1	2	30	2.5	0	15	1.25	0	0	1.25	0
65	1	1	1	tub	SS	0	N1	1	III	1	0	0	0	1	0	0	0	0	0	0	1	2	23	1.91667	0	7	0.583333	1	0	1.33333	0
79	1	1	1	tub	SS	0	N1	1	III	1	1	0	0	0	0	0	0	0	0	0	1	2	50	4.16667	0	5	0.416667	1	0	3.75	0
64	0	1	0	tub	A	0	N1	1	III	1	0	1	0	0	0	0	0	0	0	0	0	2	58	4.83333	0	27	2.25	0	0	2.58333	1
65	1	1	1	other	SE	1	N1	1	III	1	0	0	0	1	0	0	0	0	0	0	1	2	18	1.5	0	5	0.416667	1	0	1.08333	0
78	0	0	1	tub	SE	1	N1	1	III	1	1	0	0	0	0	0	0	0	0	1	0	2	16	1.33333	1	13	1.08333	0	0	0.25	1
44	1	1	0	tub	SS	0	N2	1	III	1	0	0	0	1	0	0	0	0	0	1	0	2	53	4.41667	1	6	0.5	1	0	3.91667	1
69	1	1	0	other	A	0	N1	1	III	1	0	1	0	0	0	0	0	0	0	0	0	2	42	3.5	0	3	0.25	1	0	3.25	1
57	1	0	1	tub	SE	1	N2	1	III	1	0	1	0	0	0	0	0	0	0	0	1	2	54	4.5	0	18	1.5	0	0	3	0
59	1	1	1	tub	A	0	N1	1	III	1	0	0	0	0	1	0	0	0	0	0	1	2	96	8	0	74	6.16667	0	0	1.83333	0
64	1	1	1	tub	A	0	N3	1	III	1	0	0	0	0	0	0	1	0	0	1	0	2	144	12	1	103	8.58333	0	0	3.41667	1
78	0	0	0	tub	SS	0	N2	1	III	1	0	1	0	0	0	0	0	0	0	0	1	2	18	1.5	0	0	0	1	0	1.5	0
60	1	1	0	tub	SE	1	N0	0	II	1	0	0	1	0	0	0	0	0	0	0	0	2	62	5.16667	0	13	1.08333	0	0	4.08333	1
65	0	1	0	tub	SS	0	N0	0	II	1	0	0	0	1	0	0	0	0	0	1	0	2	110	9.16667	1	65	5.41667	0	0	3.75	1
51	0	1	1	tub	SE	1	N3	1	III	1	0	0	1	0	0	0	0	0	0	0	1	2	36	3	0	11	0.916667	1	0	2.08333	0
74	0	1	0	tub	MP	0	N1	1	III	1	1	0	0	0	0	0	0	0	0	0	0	2	58	4.83333	0	25	2.08333	0	0	2.75	1
45	0	1	1	tub	A	0	N2	1	III	1	0	1	0	0	0	0	0	0	0	0	0	2	40	3.33333	0	10	0.833333	1	0	2.5	1
53	1	1	0	tub	SI	1	N0	0	II	1	0	1	0	0	0	0	0	0	0	0	1	2	24	2	0	13	1.08333	0	0	0.916667	0
58	1	1	1	tub	A	0	N0	0	II	1	0	1	0	0	0	0	0	0	0	0	1	2	51	4.25	0	10	0.833333	1	0	3.41667	0
65	1	1	0	tub	A	0	N0	0	II	1	1	0	0	0	0	0	0	0	0	0	0	2	28	2.33333	0	4	0.333333	1	0	2	1
73	1	1	0	tub	SS	0	N0	0	II	1	0	1	0	0	0	0	0	0	0	0	1	2	37	3.08333	0	8	0.666667	1	0	2.41667	0
72	1	1	1	tub	SS	0	N2	1	III	1	0	0	0	1	0	0	0	0	0	0	1	2	48	4	0	15	1.25	0	0	2.75	0
64	1	1	0	tub	SS	0	N0	0	II	1	0	1	0	0	0	0	0	0	0	0	1	2	55	4.58333	0	11	0.916667	1	0	3.66667	0
46	1	1	1	tub	A	0	N1	1	III	1	0	1	0	0	0	0	0	0	0	0	0	2	32	2.66667	0	8	0.666667	1	0	2	1
70	0	0	1	tub	SI	1	N2	1	III	1	0	0	0	1	0	0	0	0	0	0	1	2	108	9	0	104	8.66667	0	0	0.333333	0
78	1	1	0	tub	SE	1	N1	1	III	1	1	0	0	0	0	0	0	0	0	0	1	2	34	2.83333	0	15	1.25	0	0	1.58333	0
69	0	1	0	tub	SS	0	N1	1	III	1	0	1	0	0	0	0	0	0	0	0	0	2	53	4.41667	0	20	1.66667	0	0	2.75	1
83	0	1	0	tub	SS	0	N1	1	III	1	0	0	0	1	0	0	0	0	0	0	1	2	31	2.58333	0	6	0.5	1	0	2.08333	0
65	0	0	1	tub	SS	0	N1	1	III	1	0	0	0	0	0	0	1	0	0	0	1	2	21	1.75	0	3	0.25	1	0	1.5	0
56	1	1	1	tub	SS	0	N0	0	II	1	1	0	0	0	0	0	0	0	0	0	1	2	68	5.66667	0	10	0.833333	1	0	4.83333	0
55	0	1	1	tub	SE	1	N0	0	II	1	0	1	0	0	0	0	0	0	0	0	1	2	66	5.5	0	25	2.08333	0	0	3.41667	0
56	1	0	0	tub	SI	1	N0	0	II	1	0	1	0	0	0	0	0	0	0	0	0	2	63	5.25	0	13	1.08333	0	0	4.16667	1
81	1	1	1	tub	SE	1	N1	1	III	1	1	0	0	0	0	0	0	0	0	0	1	2	19	1.58333	0	7	0.583333	1	0	1	0
42	1	1	1	tub	SE	1	N1	1	III	1	1	0	0	0	0	0	0	0	0	0	1	2	46	3.83333	0	9	0.75	1	0	3.08333	0
67	0	1	1	tub	SE	1	N1	1	III	1	0	1	0	0	0	0	0	0	0	0	1	2	72	6	0	38	3.16667	0	0	2.83333	0
67	1	1	0	other	A	0	N0	0	II	1	0	0	0	0	0	0	1	0	0	0	0	2	84	7	0	44	3.66667	0	0	3.33333	1
68	1	0	0	tub	SS	0	N0	0	II	1	0	1	0	0	0	0	0	0	0	1	0	2	77	6.41667	1	6	0.5	1	0	5.91667	1
32	0	1	1	tub	MP	0	N1	1	III	1	0	1	0	0	0	0	0	0	0	0	1	2	88	7.33333	0	44	3.66667	0	0	3.66667	0
70	1	0	0	tub	SE	1	N2	1	III	1	1	1	0	0	0	0	0	0	1	1	0	2	106	8.83333	1	7	0.583333	1	0	8.25	1
65	1	0	1	tub	SS	0	N1	1	III	1	0	1	1	0	0	0	0	0	1	0	1	2	71	5.91667	0	8	0.666667	1	0	5.25	0
52	0	0	1	tub	SE	1	N3	1	III	1	1	0	0	1	0	0	0	0	1	0	1	2	33	2.75	0	12	1	0	0	1.75	0
61	0	1	0	tub	SS	0	N0	0	II	1	0	1	0	0	0	0	0	0	0	0	1	2	56	4.66667	0	35	2.91667	0	0	1.75	0
68	1	0	1	tub	SE	1	N3	1	III	1	0	0	1	0	0	0	0	0	0	0	1	2	74	6.16667	0	26	2.16667	0	0	4	0
45	1	1	1	tub	SE	1	N0	0	II	1	0	0	0	0	0	0	1	0	0	0	0	2	34	2.83333	0	9	0.75	1	0	2.08333	1
45	1	0	1	tub	SS	0	N2	1	III	1	0	1	0	0	0	0	0	0	0	0	1	2	36	3	0	27	2.25	0	0	0.75	0
36	0	1	1	tub	AI	1	N1	1	III	1	0	1	0	0	0	0	0	0	0	0	1	2	64	5.33333	0	11	0.916667	1	0	4.41667	0
76	0	1	1	tub	SE	1	N3	1	III	1	0	0	0	1	0	0	0	0	0	0	1	2	59	4.91667	0	8	0.666667	1	0	4.25	0
56	1	1	1	tub	A	0	N1	1	III	1	0	0	0	0	0	0	1	0	0	0	1	2	67	5.58333	0	19	1.58333	0	0	4	0
60	1	0	1	other	SE	1	N3	1	III	1	1	0	0	0	0	0	0	0	0	0	1	2	20	1.66667	0	6	0.5	1	0	1.16667	0
71	1	1	1	tub	SS	0	N2	1	III	1	0	1	0	1	0	0	0	0	1	0	1	2	78	6.5	0	34	2.83333	0	0	3.66667	0
67	0	1	1	tub	A	0	N2	1	III	1	0	0	0	1	0	0	0	0	0	1	0	2	35	2.91667	1	35	2.91667	0	0	0	1
51	1	1	1	tub	SE	1	N1	1	III	1	0	1	0	0	0	0	0	0	0	0	0	2	36	3	0	7	0.583333	1	0	2.41667	1
70	1	1	0	tub	A	0	N0	0	II	1	0	1	0	0	0	0	0	0	0	1	0	2	110	9.16667	1	18	1.5	0	0	7.66667	1
53	1	1	1	tub	SE	1	N1	1	III	1	1	0	0	0	0	0	0	0	0	0	1	2	37	3.08333	0	3	0.25	1	0	2.83333	0
75	1	1	0	tub	SS	0	N0	0	II	1	1	0	0	0	0	0	0	0	0	0	1	2	35	2.91667	0	4	0.333333	1	0	2.58333	0
71	1	0	1	other	SS	0	N1	1	III	1	0	0	1	0	0	0	0	0	0	0	1	2	24	2	0	10	0.833333	1	0	1.16667	0
83	1	1	0	tub	SS	0	N0	0	II	1	1	0	0	0	0	0	0	0	0	0	1	2	17	1.41667	0	6	0.5	1	0	0.916667	0
59	1	1	0	tub	A	0	N0	0	II	1	0	0	1	0	0	0	0	0	0	0	1	2	19	1.58333	0	9	0.75	1	0	0.833333	0
71	0	1	1	tub	SS	0	N2	1	III	1	0	0	0	0	0	1	0	0	0	0	0	2	14	1.16667	0	7	0.583333	1	0	0.583333	1
56	1	1	1	tub	A	0	N1	1	III	1	0	1	0	0	0	0	0	0	0	0	0	2	85	7.08333	0	14	1.16667	0	0	5.91667	1
73	1	0	0	other	SS	0	N0	0	II	1	0	0	0	1	0	0	0	0	0	0	0	2	61	5.08333	0	3	0.25	1	0	4.83333	1
64	1	1	1	tub	SE	1	N1	1	III	1	0	0	0	0	0	1	0	0	0	0	1	2	30	2.5	0	4	0.333333	1	0	2.16667	0
79	1	1	0	tub	SS	0	N0	0	II	1	0	1	0	0	0	0	0	0	0	0	1	2	33	2.75	0	16	1.33333	0	0	1.41667	0
65	1	1	1	tub	SS	0	N3	1	III	1	0	0	0	0	0	0	1	0	0	1	0	2	56	4.66667	1	26	2.16667	0	0	2.5	1
73	1	1	1	tub	A	0	N1	1	III	1	0	0	0	0	0	0	1	0	0	1	0	2	104	8.66667	1	12	1	0	0	7.66667	1
65	0	1	1	tub	SS	0	N2	1	III	1	0	0	0	1	0	0	0	0	0	0	0	2	35	2.91667	0	6	0.5	1	0	2.41667	1
70	0	1	1	tub	AI	1	N0	0	II	1	0	1	0	0	0	0	0	0	0	0	1	2	52	4.33333	0	21	1.75	0	0	2.58333	0
56	1	1	1	tub	A	0	N2	1	III	1	0	0	0	1	0	0	0	0	0	0	1	2	46	3.83333	0	6	0.5	1	0	3.33333	0
76	1	1	1	tub	SE	1	N2	1	III	1	1	1	0	0	0	0	0	0	1	0	1	2	31	2.58333	0	9	0.75	1	0	1.83333	0
57	1	1	0	tub	SE	1	N0	0	II	1	0	1	0	1	0	0	0	0	1	0	1	2	74	6.16667	0	24	2	0	0	4.16667	0
62	0	1	0	tub	SS	0	N0	0	II	1	0	1	0	1	0	0	0	0	1	0	0	2	30	2.5	0	11	0.916667	1	0	1.58333	1
43	0	1	1	tub	SS	0	N2	1	III	1	0	1	0	0	0	0	0	0	0	0	1	2	89	7.41667	0	21	1.75	0	0	5.66667	0
74	0	1	0	tub	SS	0	N0	0	II	1	0	0	0	1	0	0	0	0	0	1	0	2	43	3.58333	1	9	0.75	1	0	2.83333	1
71	1	1	1	tub	A	0	N0	0	II	1	0	0	0	0	0	0	1	0	0	0	0	2	88	7.33333	0	24	2	0	0	5.33333	1
67	0	0	1	tub	SS	0	N1	1	III	1	0	1	0	0	0	0	0	0	0	1	0	2	28	2.33333	1	19	1.58333	0	0	0.75	1
71	1	1	1	tub	A	0	N0	0	II	1	0	0	0	0	0	0	1	0	0	0	1	2	19	1.58333	0	7	0.583333	1	0	1	0
44	1	1	1	tub	SS	0		1	III	1	0	0	0	1	0	0	0	0	0	1	0	2	73	6.08333	1	8	0.666667	1	0	5.41667	1
67	1	1	0	tub	MP	0	N0	0	II	1	0	0	0	0	0	0	1	0	0	0	1	2	16	1.33333	0	7	0.583333	1	0	0.75	0
71	0	0	0	tub	SS	0	N0	0	II	1	0	1	0	1	0	0	0	0	1	1	0	2	87	7.25	1	6	0.5	1	0	6.75	1
53	1	1	0	tub	SS	0	N0	0	II	1	0	1	0	0	0	0	0	0	0	0	0	2	82	6.83333	0	10	0.833333	1	0	6	1
74	0	0	0	tub	SI	1	N0	0	II	1	0	1	1	0	0	0	0	0	1	0	0	2	72	6	0	30	2.5	0	0	3.5	1
70	0	1	1	tub	SS	0	N3	1	III	1	0	0	0	1	0	0	0	0	0	0	0	2	57	4.75	0	23	1.91667	0	0	2.83333	1
73	0	1	1	tub	SS	0	N1	1	III	1	0	1	0	0	0	0	0	0	0	0	1	2	38	3.16667	0	17	1.41667	0	0	1.75	0
70	1	0	0	tub	SE	1	N0	0	II	1	0	0	1	0	0	0	0	0	0	0	1	2	77	6.41667	0	18	1.5	0	0	4.91667	0
71	0	1	1	tub	SS	0	N0	0	II	1	0	0	0	0	1	0	0	0	0	0	1	2	87	7.25	0	8	0.666667	1	0	6.58333	0
55	1	1	1	tub	A	0	N2	1	III	1	0	0	0	0	0	0	1	0	0	0	1	2	60	5	0	26	2.16667	0	0	2.83333	0
62	1	0	0	tub	SS	0	N1	1	III	1	0	1	0	0	0	0	0	0	0	0	1	2	42	3.5	0	18	1.5	0	0	2	0
63	0	0	1	tub	SI	1	N1	1	III	1	1	0	0	0	0	0	0	0	0	0	1	2	10	0.833333	0	4	0.333333	1	0	0.5	0
66	1	1	0	tub	SE	1	N3	1	III	1	1	0	0	0	0	0	0	0	0	1	0	2	38	3.16667	1	6	0.5	1	0	2.66667	1
47	1	1	1	tub	MP	0	N1	1	III	1	0	1	0	0	0	0	0	0	0	1	0	2	56	4.66667	1	30	2.5	0	0	2.16667	1
76	0	0	1	tub	SS	0	N1	1	III	1	0	1	0	0	0	0	0	0	0	0	1	2	15	1.25	0	12	1	0	0	0.25	0
57	0	0	1	tub	SI	1	N1	1	III	1	0	1	0	0	0	0	0	0	0	0	1	2	38	3.16667	0	12	1	0	0	2.16667	0
71	1	1	1	tub	AI	1	N1	1	III	1	0	0	0	0	0	0	1	0	0	0	1	2	23	1.91667	0	15	1.25	0	0	0.666667	0
64	1	1	1	tub	SS	0	N1	1	III	1	0	0	1	0	0	0	0	0	0	0	1	2	38	3.16667	0	29	2.41667	0	0	0.75	0
70	1	1	1	tub	SE	1	N2	1	III	1	0	1	0	0	0	0	0	0	0	0	1	2	16	1.33333	0	8	0.666667	1	0	0.666667	0
73	1	1	1	tub	SS	0	N2	1	III	1	1	0	0	0	0	0	0	0	0	0	1	2	23	1.91667	0	8	0.666667	1	0	1.25	0
63	1	1	1	tub	SS	0	N1	1	III	1	0	1	0	0	0	0	0	0	0	0	1	2	17	1.41667	0	6	0.5	1	0	0.916667	0
63	0	1	0	other	AI	1	N1	1	III	1	0	1	0	0	0	0	0	0	0	1	0	2	97	8.08333	1	8	0.666667	1	0	7.41667	1
68	0	1	1	tub	SE	1	N1	1	III	1	0	0	0	0	0	0	1	0	0	1	0	2	26	2.16667	1	11	0.916667	1	0	1.25	1
67	0	0	1	tub	SE	1	N2	1	III	1	0	0	1	0	0	0	0	0	0	0	1	2	9	0.75	0	8	0.666667	1	0	0.0833333	0
78	1	1	0	tub	SS	0	N0	0	II	1	0	0	0	1	0	0	0	0	0	1	0	2	43	3.58333	1	22	1.83333	0	0	1.75	1
52	0	1	1	tub	SS	0	N1	1	III	1	0	0	0	1	0	0	0	0	0	0	1	2	40	3.33333	0	6	0.5	1	0	2.83333	0
59	0	1	1	tub	A	0	N2	1	III	1	0	0	0	0	0	0	1	0	0	1	0	2	112	9.33333	1	34	2.83333	0	0	6.5	1
77	1	1	0	tub	SE	1	N1	1	III	1	0	0	0	0	0	1	0	0	0	1	0	2	18	1.5	1	2	0.166667	1	0	1.33333	1
60	0	1	0	tub	SI	1	N1	1	III	1	1	0	0	0	0	0	0	0	0	0	1	2	9	0.75	0	4	0.333333	1	0	0.416667	0
65	1	1	1	tub	SI	1	N3	1	III	1	0	1	0	0	0	0	0	0	0	0	1	2	29	2.41667	0	4	0.333333	1	0	2.08333	0
69	1	0	1	other	MP	0	N2	1	III	1	0	0	0	1	0	0	0	0	0	0	1	2	20	1.66667	0	8	0.666667	1	0	1	0
69	0	1	1	tub	SI	1	N0	0	II	1	0	0	0	1	0	0	0	0	0	0	1	2	33	2.75	0	24	2	0	0	0.75	0
55	0	0	1	tub	SS	0	N2	1	III	1	0	1	0	0	0	0	0	0	0	0	1	2	69	5.75	0	12	1	0	0	4.75	0
70	0	0	0	tub	SS	0	N1	1	III	1	0	0	0	0	0	0	1	0	0	1	0	2	28	2.33333	1	17	1.41667	0	0	0.916667	1
59	1	1	1	tub	SE	1	N2	1	III	1	0	1	0	0	0	0	0	0	0	0	0	2	27	2.25	0	6	0.5	1	0	1.75	1
84	0	0	1	other	SE	1	N2	1	III	1	1	0	0	0	0	0	0	0	0	0	1	2	7	0.583333	0	5	0.416667	1	0	0.166667	0
57	0	1	1	tub	SS	0	N2	1	III	1	0	1	0	0	0	0	0	0	0	1	0	2	26	2.16667	1	20	1.66667	0	0	0.5	1
62	1	1	0	tub	SE	1	N0	0	II	1	1	0	0	0	0	0	0	0	0	0	0	2	59	4.91667	0	6	0.5	1	0	4.41667	1
80	0	1	0	tub	MP	0	N2	1	III	1	1	0	0	0	0	0	0	0	0	1	0	2	41	3.41667	1	4	0.333333	1	0	3.08333	1
73	1	1	1	tub	SS	0	N2	1	III	1	1	0	0	0	0	0	0	0	0	0	1	2	29	2.41667	0	11	0.916667	1	0	1.5	0
71	1	1	0	tub	SS	0	N0	0	II	1	0	0	0	0	0	0	1	0	0	1	0	2	72	6	1	41	3.41667	0	0	2.58333	1
77	1	0	0	tub	SS	0	N0	0	II	1	0	1	0	0	0	0	0	0	0	1	0	2	35	2.91667	1	30	2.5	0	0	0.416667	1
80	0	0	0	tub	SS	0	N0	0	II	1	0	1	0	0	0	0	0	0	0	1	0	2	35	2.91667	1	18	1.5	0	0	1.41667	1
72	1	1	0	tub	SS	0	N0	0	II	1	0	0	0	0	0	0	1	0	0	0	1	2	55	4.58333	0	48	4	0	0	0.583333	0
60	0	1	1	tub	SE	1	N1	1	III	1	1	0	0	0	0	0	0	0	0	0	1	2	44	3.66667	0	24	2	0	0	1.66667	0
75	0	0	0	other	SI	1	N0	0	II	1	1	0	0	0	0	0	0	0	0	0	1	2	67	5.58333	0	36	3	0	0	2.58333	0
54	1	1	1	tub	A	0	N3	1	III	1	0	0	0	0	0	0	1	0	0	0	1	2	8	0.666667	0	8	0.666667	1	0	0	0
81	0	1	1	tub	SS	0	N1	1	III	1	0	0	1	0	0	0	0	0	0	1	0	2	80	6.66667	1	12	1	0	0	5.66667	1
73	1	1	0	tub	SS	0	N0	0	II	1	0	0	0	0	0	0	1	0	0	1	0	2	60	5	1	12	1	0	0	4	1
71	1	1	1	tub	A	0	N0	0	II	1	0	0	0	1	0	0	0	0	0	1	0	2	80	6.66667	1	18	1.5	0	0	5.16667	1
62	1	1	0	tub	SE	1	N3	1	III	1	0	0	0	1	0	0	0	0	0	0	1	2	70	5.83333	0	16	1.33333	0	0	4.5	0
71	0	0	0	other	SS	0	N0	0	II	1	0	0	0	0	1	0	0	0	0	1	0	2	75	6.25	1	15	1.25	0	0	5	1
70	0	1	1	tub	A	0	N2	1	III	1	0	0	0	1	0	0	0	0	0	0	1	2	73	6.08333	0	33	2.75	0	0	3.33333	0
49	1	1	0	tub	AI	1	N0	0	II	1	0	1	0	0	0	0	0	0	0	0	1	2	56	4.66667	0	19	1.58333	0	0	3.08333	0
73	0	1	0	tub	AI	1	N0	0	II	1	0	0	0	1	0	0	0	0	0	0	1	2	46	3.83333	0	27	2.25	0	0	1.58333	0
64	1	0	0	tub	SS	0	N1	1	III	1	0	0	1	0	0	0	0	0	0	1	0	2	10	0.833333	1	6	0.5	1	0	0.333333	1
76	1	1	0	tub	A	0	N0	0	II	1	0	1	0	0	0	0	0	0	0	0	1	2	75	6.25	0	22	1.83333	0	0	4.41667	0
50	1	1	1	tub	SS	0	N3	1	III	1	0	0	0	1	0	0	0	0	0	1	0	2	79	6.58333	1	17	1.41667	0	0	5.16667	1
72	1	0	0	tub	SS	0	N0	0	II	1	1	0	0	0	0	0	0	0	0	1	0	2	75	6.25	1	10	0.833333	1	0	5.41667	1
76	1	1	0	other	SE	1	N0	0	II	1	0	0	0	1	0	0	0	0	0	1	0	2	60	5	1	24	2	0	0	3	1
68	0	1	1	tub	A	0	N1	1	III	1	0	1	0	0	0	0	0	0	0	1	0	2	45	3.75	1	24	2	0	0	1.75	1
65	1	1	1	tub	SS	0	N1	1	III	1	0	0	1	0	0	0	0	0	0	1	0	2	39	3.25	1	36	3	0	0	0.25	1
53	1	0	1	tub	SE	1	N1	1	III	1	0	0	1	0	0	0	0	0	0	0	1	2	51	4.25	0	13	1.08333	0	0	3.16667	0
71	0	1	0	tub	SS	0	N0	0	II	1	0	0	0	0	0	0	1	0	0	0	1	2	34	2.83333	0	12	1	0	0	1.83333	0
63	1	1	1	tub	SS	0	N1	1	III	1	0	1	0	0	0	0	0	0	0	1	0	2	64	5.33333	1	23	1.91667	0	0	3.41667	1
66	1	1	0	tub	SE	1	N1	1	III	1	0	0	0	1	0	0	0	0	0	1	0	2	100	8.33333	1	2	0.166667	1	0	8.16667	1
71	0	1	0	tub	SE	1	N1	1	III	1	1	0	0	0	0	0	0	0	0	0	1	2	19	1.58333	0	5	0.416667	1	0	1.16667	0
80	0	1	1	tub	SE	1	N1	1	III	1	1	0	0	0	0	0	0	0	0	1	0	2	42	3.5	1	5	0.416667	1	0	3.08333	1
58	0	0	0	tub	SM	0	N1	1	III	1	0	1	0	0	0	0	0	0	0	1	0	2	35	2.91667	1	7	0.583333	1	0	2.33333	1
49	1	1	0	tub	SS	0	N1	1	III	1	0	1	0	0	0	0	0	0	0	1	0	2	17	1.41667	1	4	0.333333	1	0	1.08333	1
66	1	1	1	tub	SE	1	N2	1	III	1	0	0	1	0	0	0	0	0	0	1	0	2	70	5.83333	1	32	2.66667	0	0	3.16667	1
78	0	1	1	tub	SE	1	N2	1	III	1	0	0	1	0	0	0	0	0	0	0	1	2	76	6.33333	0	20	1.66667	0	0	4.66667	0
61	0	1	1	tub	SE	1	N2	1	III	1	0	1	0	0	0	0	0	0	0	0	1	2	78	6.5	0	29	2.41667	0	0	4.08333	0
61	1	1	0	tub	SS	0	N3	1	III	1	0	1	0	0	0	0	0	0	0	1	0	2	13	1.08333	1	8	0.666667	1	0	0.416667	1
49	0	1	0	tub	AI	1	N2	1	III	1	1	0	0	0	0	0	0	0	0	0	1	2	7	0.583333	0	3	0.25	1	0	0.333333	0
78	0	1	1	tub	SE	1	N2	1	III	1	1	0	0	0	0	0	0	0	0	0	1	2	43	3.58333	0	25	2.08333	0	0	1.5	0
71	0	1	1	tub	MP	0	N3	1	III	1	0	0	0	1	0	0	0	0	0	0	1	2	32	2.66667	0	18	1.5	0	0	1.16667	0
76	1	0	0	tub	SS	0	N0	0	II	1	1	0	0	0	0	0	0	0	0	0	1	2	48	4	0	19	1.58333	0	0	2.41667	0
77	1	0	1	tub	SS	0	N2	1	III	1	0	0	0	0	1	0	0	0	1	0	1	2	9	0.75	0	8	0.666667	1	0	0.0833333	0
68	1	1	1	tub	SM	0	N1	1	III	1	0	0	0	1	0	0	0	0	0	0	1	2	72	6	0	35	2.91667	0	0	3.08333	0
46	1	0	1	other	SI	1	N2	1	III	1	0	1	0	0	0	0	0	0	0	0	1	2	19	1.58333	0	9	0.75	1	0	0.833333	0
73	0	0	1	tub	SS	0	N1	1	III	1	0	0	1	0	0	0	0	0	0	0	1	2	60	5	0	50	4.16667	0	0	0.833333	0
81	0	0	0	tub	SI	1	N1	1	III	1	1	0	0	0	0	0	0	0	0	0	1	2	26	2.16667	0	9	0.75	1	0	1.41667	0
60	1	1	0	tub	A	0	N1	1	III	1	0	0	0	0	0	0	1	0	0	1	0	2	68	5.66667	1	15	1.25	0	0	4.41667	1
61	1	0	1	tub	MP	0	N3	1	III	1	0	1	0	0	0	0	0	0	0	0	1	2	39	3.25	0	10	0.833333	1	0	2.41667	0
57	0	1	1	tub	SE	1	N1	1	III	1	1	0	0	0	0	0	0	0	0	1	0	2	22	1.83333	1	7	0.583333	1	0	1.25	1
78	0	0	1	other	SS	0	N1	1	III	1	0	1	0	0	0	0	0	0	0	0	1	2	13	1.08333	0	5	0.416667	1	0	0.666667	0
60	1	0	1	tub	SE	1	N0	0	II	1	0	0	1	0	0	0	0	0	0	1	0	2	31	2.58333	1	17	1.41667	0	0	1.16667	1
69	1	0	1	tub	SS	0	N0	0	II	1	0	0	0	1	0	0	0	0	0	0	1	2	60	5	0	23	1.91667	0	0	3.08333	0
76	0	0	1	tub	SS	0	N1	1	III	1	0	1	0	0	0	0	0	0	0	1	0	2	65	5.41667	1	4	0.333333	1	0	5.08333	1
60	1	0	0	tub	SI	1	N1	1	III	1	0	1	0	0	0	0	0	0	0	1	0	2	44	3.66667	1	3	0.25	1	0	3.41667	1
74	0	1		tub	SS	0	N1	1	III	1	0	0	0	1	0	0	0	0	0	0	1	2	47	3.91667	0	15	1.25	0	0	2.66667	0
74	1	1	0	tub	A	0	N1	1	III	1	1	0	0	0	0	0	0	0	0	0	1	2	52	4.33333	0	12	1	0	0	3.33333	0
54	1	1	0	tub	SE	1	N0	0	II	1	0	0	1	0	0	0	0	0	0	0	1	2	12	1	0	1	0.0833333	1	0	0.916667	0
76	1	1	0	tub	MP	0	N0	0	II	1	1	0	0	0	0	0	0	0	0	0	1	2	32	2.66667	0	17	1.41667	0	0	1.25	0
77	1	1	0	tub	SS	0	N1	1	III	1	0	0	0	1	0	0	0	0	0	0	1	2	30	2.5	0	12	1	0	0	1.5	0
79	1	0	1	tub	SE	1	N1	1	III	1	1	0	0	0	0	0	0	0	0	0	1	2	13	1.08333	0	4	0.333333	1	0	0.75	0
63	1	1	1	tub	A	0	N2	1	III	1	1	0	0	0	0	0	0	0	0	0	1	2	18	1.5	0	4	0.333333	1	0	1.16667	0
61	1	1	1	tub	A	0	N1	1	III	1	0	0	0	0	0	0	1	0	0	1	0	2	52	4.33333	1	33	2.75	0	0	1.58333	1
68	1	1	0	tub	A	0	N0	0	II	1	0	0	0	0	0	0	1	0	0	1	0	2	53	4.41667	1	26	2.16667	0	0	2.25	1
60	1	0	0	tub	SS	0	N0	0	II	1	1	0	0	0	0	0	0	0	0	1	0	2	47	3.91667	1	31	2.58333	0	0	1.33333	1
56	1	1	1	tub	SS	0	N1	1	III	1	0	0	0	0	0	0	1	0	0	1	0	2	29	2.41667	1	13	1.08333	0	0	1.33333	1
71	0	1	1	tub	SS	0	N0	0	II	1	1	0	0	0	0	0	0	0	0	1	0	2	34	2.83333	1	3	0.25	1	0	2.58333	1
55	0	1	1	tub	A	0	N3	1	III	1	0	0	0	0	0	1	0	0	0	1	0	2	60	5	1	10	0.833333	1	0	4.16667	1
66	0	0	1	tub	SE	1	N1	1	III	1	1	0	0	0	0	0	0	0	0	0	1	2	24	2	0	5	0.416667	1	0	1.58333	0
79	1	0	0	tub	SE	1	N0	0	II	1	0	1	0	0	0	0	0	0	0	0	1	2	28	2.33333	0	21	1.75	0	0	0.583333	0
70	1	1	1	tub	SI	1	N2	1	III	1	0	1	0	0	0	0	0	0	0	0	1	2	43	3.58333	0	19	1.58333	0	0	2	0
86	0	1	0	tub	SS	0	N0	0	II	1	0	1	0	0	0	0	0	0	0	1	0	2	41	3.41667	1	30	2.5	0	0	0.916667	1
76	1	1	1	tub	SE	1	N1	1	III	1	1	0	0	0	0	0	0	0	0	0	1	2	11	0.916667	0	2	0.166667	1	0	0.75	0
57	1	1	1	tub	SM	0	N1	1	III	1	0	0	1	0	0	0	0	0	0	1	0	2	81	6.75	1	60	5	0	0	1.75	1
71	1	1		tub	SE	1	N1	1	III	1	0	1	0	0	0	0	0	0	0	1	0	2	52	4.33333	1	11	0.916667	1	0	3.41667	1
41	1	1	1	tub	SI	1	N1	1	III	1	0	0	1	0	0	0	0	0	0	0	1	2	21	1.75	0	11	0.916667	1	0	0.833333	0
82	0	0	0	tub	SE	1	N0	0	II	1	0	0	1	0	0	0	0	0	0	0	1	2	23	1.91667	0	7	0.583333	1	0	1.33333	0
69	1	1	1	tub	A	0	N0	0	II	1	0	1	0	0	0	0	0	0	0	0	1	2	46	3.83333	0	12	1	0	0	2.83333	0
34	0	0	1	tub	SS	0	N0	0	II	1	0	0	0	0	0	0	1	0	0	1	0	2	108	9	1	17	1.41667	0	0	7.58333	1
75	1	1	1	tub	SS	0	N1	1	III	1	0	0	0	0	0	0	1	0	0	1	0	2	84	7	1	13	1.08333	0	0	5.91667	1
72	0	0	1	tub	SE	1	N1	1	III	1	0	0	0	0	0	0	1	0	0	0	1	2	23	1.91667	0	19	1.58333	0	0	0.333333	0
58	0	1	1	tub	SS	0	N1	1	III	1	1	0	0	0	0	0	0	0	0	1	0	2	10	0.833333	1	3	0.25	1	0	0.583333	1
62	1	1	1	tub	SE	1	N2	1	III	1	0	0	0	0	0	0	0	1	0	0	1	2	88	7.33333	0	15	1.25	0	0	6.08333	0
66	1	1	1	tub	MP	0	N1	1	III	1	0	0	0	0	0	0	1	0	0	0	1	2	53	4.41667	0	7	0.583333	1	0	3.83333	0
75	1	1	0	tub	SS	0	N0	0	II	1	0	1	0	0	0	0	0	0	0	0	1	2	46	3.83333	0	12	1	0	0	2.83333	0
71	1	0	1	tub	SI	1	N1	1	III	1	1	0	0	0	0	0	0	0	0	0	1	2	19	1.58333	0	3	0.25	1	0	1.33333	0
81	0	1	0	tub	SS	0	N0	0	II	1	0	0	0	1	0	0	0	0	0	0	1	2	55	4.58333	0	25	2.08333	0	0	2.5	0
61	1	1	1	tub	SS	0	N2	1	III	1	1	0	0	0	0	0	0	0	0	0	0	2	20	1.66667	0	4	0.333333	1	0	1.33333	1
67	0	1	1	tub	SS	0	N0	0	II	1	0	0	0	1	0	0	0	0	0	0	1	2	30	2.5	0	17	1.41667	0	0	1.08333	0
69	1	1	0	tub	SS	0	N2	1	III	1	0	1	0	0	0	0	0	0	0	1	0	2	64	5.33333	1	64	5.33333	0	0	0	1
78	1	1	1	tub	A	0	N1	1	III	1	0	1	0	0	0	0	0	0	0	1	0	2	63	5.25	1	18	1.5	0	0	3.75	1
57	0	0	1	tub	SI	1	N3	1	III	1	1	0	0	0	0	0	0	0	0	0	1	2	25	2.08333	0	11	0.916667	1	0	1.16667	0
79	0	1	1	tub	SS	0	N2	1	III	1	1	0	0	0	0	0	0	0	0	0	1	2	48	4	0	30	2.5	0	0	1.5	0
69	1	0	1	tub	SS	0	N0	0	II	1	1	0	0	0	0	0	0	0	0	0	1	2	43	3.58333	0	7	0.583333	1	0	3	0
69	1	1	1	tub	A	0	N2	1	III	1	0	0	0	1	0	0	0	0	0	1	0	2	39	3.25	1	4	0.333333	1	0	2.91667	1
80	0	1	1	tub	SS	0	N1	1	III	1	0	1	0	0	0	0	0	0	0	1	0	2	30	2.5	1	9	0.75	1	0	1.75	1
86	0	0	0	tub	SE	1	N1	1	III	1	1	0	0	0	0	0	0	0	0	1	0	2	11	0.916667	1	5	0.416667	1	0	0.5	1
77	1	1	1	tub	A	0	N1	1	III	1	0	0	0	1	0	0	0	0	0	0	1	2	42	3.5	0	13	1.08333	0	0	2.41667	0
34	1	1	1	tub	A	0	N2	1	III	1	1	0	0	0	0	0	0	0	0	0	1	2	39	3.25	0	8	0.666667	1	0	2.58333	0
77	1	1	1	tub	SS	0	N1	1	III	1	1	0	0	0	0	0	0	0	0	1	0	2	24	2	1	6	0.5	1	0	1.5	1
69	0	0	1	tub	SE	1	N2	1	III	1	0	0	1	0	0	0	0	0	0	0	1	2	9	0.75	0	5	0.416667	1	0	0.333333	0
61	1	1	1	tub	SI	1	N1	1	III	1	0	1	0	0	0	0	0	0	0	0	1	2	22	1.83333	0	6	0.5	1	0	1.33333	0
79	1	1	1	tub	SS	0	N3	1	III	1	1	0	0	0	0	0	0	0	0	1	0	2	35	2.91667	1	1	0.0833333	1	0	2.83333	1
78	0	0	1	tub	SS	0	N0	0	II	1	0	0	0	1	0	0	0	0	0	1	0	2	18	1.5	1	12	1	0	0	0.5	1
57	0	0	1	tub	SI	1	N0	0	II	1	0	1	0	0	0	0	0	0	0	0	1	2	17	1.41667	0	10	0.833333	1	0	0.583333	0
77	1	1	0	tub	A	0	N0	0	II	1	0	1	0	0	0	0	0	0	0	1	0	2	68	5.66667	1	52	4.33333	0	0	1.33333	1
55	0	1	1	tub	SS	0	N0	0	II	1	0	0	1	0	0	0	0	0	0	1	0	2	94	7.83333	1	36	3	0	0	4.83333	1
47	0	1	1	tub	SE	1	N1	1	III	1	0	1	0	0	0	0	0	0	0	0	1	2	22	1.83333	0	9	0.75	1	0	1.08333	0
66	1	1	1	tub	A	0	N3	1	III	1	0	1	0	0	0	0	0	0	0	0	1	2	34	2.83333	0	11	0.916667	1	0	1.91667	0
58	0	1	1	tub	A	0	N3	1	III	1	1	0	0	0	0	0	0	0	0	0	1	2	82	6.83333	0	17	1.41667	0	0	5.41667	0
77	1	1	1	tub	SE	1	N1	1	III	1	1	0	0	0	0	0	0	0	0	0	1	2	52	4.33333	0	18	1.5	0	0	2.83333	0
54	1	1	1	tub	SS	0	N1	1	III	1	1	0	0	0	0	0	0	0	0	1	0	2	105	8.75	1	6	0.5	1	0	8.25	1
76	1	0	1	tub	SE	1	N1	1	III	1	1	0	0	0	0	0	0	0	0	0	1	2	13	1.08333	0	3	0.25	1	0	0.833333	0
62	1	1	1	tub	A	0	N2	1	III	1	1	0	0	0	0	0	0	0	0	0	1	2	46	3.83333	0	12	1	0	0	2.83333	0
56	0	0	1	tub	SS	0	N3	1	III	1	0	0	0	1	0	0	0	0	0	1	0	2	8	0.666667	1	3	0.25	1	0	0.416667	1
55	0	0	1	tub	SE	1	N2	1	III	1	0	1	0	0	0	0	0	0	0	0	1	2	33	2.75	0	8	0.666667	1	0	2.08333	0
55	0	1	1	tub	SE	1	N1	1	III	1	0	0	1	0	0	0	0	0	0	0	1	2	25	2.08333	0	11	0.916667	1	0	1.16667	0
64	1	1	1	tub	SS/A	0	N1	1	III	1	0	0	1	0	0	0	0	0	0	0	1	2	44	3.66667	0	17	1.41667	0	0	2.25	0
56	0	1	1	other	SE	1	N3	1	III	1	0	0	0	1	0	0	0	0	0	0	1	2	30	2.5	0	16	1.33333	0	0	1.16667	0
60	1	1	1	other	A	0	N1	1	III	1	0	0	1	0	0	0	0	0	0	0	1	2	63	5.25	0	16	1.33333	0	0	3.91667	0
76	0	1	1	tub	SS	0	N2	1	III	1	0	1	0	0	0	0	0	0	0	1	0	2	78	6.5	1	7	0.583333	1	0	5.91667	1
57	0	0	1	tub	SE	1	N1	1	III	1	0	0	1	0	0	0	0	0	0	0	1	2	35	2.91667	0	23	1.91667	0	0	1	0
78	1	1	1	tub	SS	0	N1	1	III	1	1	0	0	0	0	0	0	0	0	0	1	2	17	1.41667	0	3	0.25	1	0	1.16667	0
67	1	1	1	tub	A	0	N1	1	III	1	0	1	0	0	0	0	0	0	0	0	1	2	49	4.08333	0	12	1	0	0	3.08333	0
76	0	0	0	tub	SS	0	N0	0	II	1	1	0	0	0	0	0	0	0	0	0	1	2	27	2.25	0	26	2.16667	0	0	0.0833333	0
66	0	1	1	tub	SS	0	N1	1	III	1	1	0	0	0	0	0	0	0	0	0	1	2	33	2.75	0	7	0.583333	1	0	2.16667	0
58	1	0	1	tub	SE	1	N3	1	III	1	0	1	0	0	0	0	0	0	0	0	1	2	70	5.83333	0	8	0.666667	1	0	5.16667	0
61	1	0	1	tub	SI	1	N1	1	III	1	0	1	0	0	0	0	0	0	0	0	1	2	41	3.41667	0	32	2.66667	0	0	0.75	0
63	0	1	1	tub	SE	1	N1	1	III	1	0	1	0	0	0	0	0	0	0	1	0	2	44	3.66667	1	43	3.58333	0	0	0.0833333	1
68	1	1	0	tub	AI	1	N2	1	III	1	0	1	0	0	0	0	0	0	0	0	1	2	19	1.58333	0	2	0.166667	1	0	1.41667	0
71	1	1	1	tub	SS	0	N2	1	III	1	0	1	0	0	0	0	0	0	0	0	1	2	50	4.16667	0	29	2.41667	0	0	1.75	0
63	1	1	0	tub	SI	1	N0	0	II	1	0	0	0	0	0	0	1	0	0	0	1	2	33	2.75	0	3	0.25	1	0	2.5	0
59	0	1	1	other	SS	0	N3	1	III	1	0	0	0	1	0	0	0	0	0	0	1	2	82	6.83333	0	21	1.75	0	0	5.08333	0
51	1	1	1	tub	SE	1	N1	1	III	1	0	1	0	0	0	0	0	0	0	0	1	2	79	6.58333	0	35	2.91667	0	0	3.66667	0
58	0	1	1	tub	MP	0	N1	1	III	1	0	1	0	0	0	0	0	0	0	1	0	2	101	8.41667	1	45	3.75	0	0	4.66667	1
64	0	0	1	tub	SE	1	N1	1	III	1	0	0	1	0	0	0	0	0	0	0	1	2	22	1.83333	0	5	0.416667	1	0	1.41667	0
65	1	1	0	other	SS	0	N0	0	II	1	0	0	0	1	0	0	0	0	0	0	1	2	66	5.5	0	7	0.583333	1	0	4.91667	0
81	0	1	0	tub	SE	1	N1	1	III	1	0	0	0	1	0	0	0	0	0	1	0	2	27	2.25	1	12	1	0	0	1.25	1
67	1	1	0	tub	A	0	N0	0	II	1	0	1	0	0	0	0	0	0	0	0	1	2	98	8.16667	0	11	0.916667	1	0	7.25	0
43	1	1	1	tub	SS	0	N3	1	III	1	0	0	0	1	0	0	0	0	0	0	1	2	89	7.41667	0	18	1.5	0	0	5.91667	0
63	1	1	0	other	A	0	N0	0	II	1	0	0	0	0	0	1	0	0	0	0	1	2	72	6	0	20	1.66667	0	0	4.33333	0
70	1	1	0	tub	SS	0	N0	0	II	1	1	0	0	0	0	0	0	0	0	0	1	2	37	3.08333	0	31	2.58333	0	0	0.5	0
72	0	1	1	tub	SI	1	N1	1	III	1	1	0	0	0	0	0	0	0	0	0	1	2	26	2.16667	0	15	1.25	0	0	0.916667	0
63	1	0	0	tub	SE	1	N2	1	III	1	0	0	1	0	0	0	0	0	0	1	0	2	11	0.916667	1	2	0.166667	1	0	0.75	1
40	0	1	1	tub	SS	0	N2	1	III	1	0	0	0	1	0	0	0	0	0	0	1	2	54	4.5	0	21	1.75	0	0	2.75	0
59	0	1	1	tub	SI	1	N0	0	II	1	0	0	1	0	0	0	0	0	0	0	1	2	26	2.16667	0	9	0.75	1	0	1.41667	0
60	0	1	1	tub	SS	0	N1	1	III	1	0	1	0	0	0	0	0	0	0	0	1	2	83	6.91667	0	9	0.75	1	0	6.16667	0
45	1	1	1	tub	SI	1	N1	1	III	1	0	0	0	0	0	0	1	0	0	0	1	2	101	8.41667	0	32	2.66667	0	0	5.75	0
55	1	1	0	tub	A	0	N0	0	II	1	0	1	0	0	0	0	0	0	0	1	0	2	101	8.41667	1	22	1.83333	0	0	6.58333	1
37	1	0	1	tub	SE	1	N1	1	III	1	1	0	0	0	0	0	0	0	0	1	0	2	90	7.5	1	29	2.41667	0	0	5.08333	1
35	0	1	1	tub	SI	1	N2	1	III	1	0	1	0	0	0	0	0	0	0	0	1	2	41	3.41667	0	16	1.33333	0	0	2.08333	0
56	1	1	0	tub	SS	0	N0	0	II	1	1	0	0	0	0	0	0	0	0	1	0	2	92	7.66667	1	6	0.5	1	0	7.16667	1
62	1	1	1	tub	SE	1	N2	1	III	1	0	1	0	0	0	0	0	0	0	1	0	2	69	5.75	1	18	1.5	0	0	4.25	1
57	1	1	1	tub	SS	0	N2	1	III	1	0	0	0	1	0	0	0	0	0	0	1	2	50	4.16667	0	10	0.833333	1	0	3.33333	0
73	1	1	0	tub	SE	1	N1	1	III	1	0	1	0	0	0	0	0	0	0	1	0	2	59	4.91667	1	5	0.416667	1	0	4.5	1
68	1	1	1	other	AI	1	N1	1	III	1	0	0	1	0	0	0	0	0	0	0	1	2	30	2.5	0	18	1.5	0	0	1	0
66	1	0	1	tub	SE	1	N2	1	III	1	0	1	0	0	0	0	0	0	0	0	1	2	41	3.41667	0	28	2.33333	0	0	1.08333	0
72	0	1	0	tub	SE	1	N0	0	II	1	0	1	0	0	0	0	0	0	0	0	1	2	65	5.41667	0	25	2.08333	0	0	3.33333	0
51	0	1	1	tub	SE	1	N1	1	III	1	0	0	0	0	0	0	0	1	0	1	0	2	98	8.16667	1	16	1.33333	0	0	6.83333	1
75	1	0	1	tub	SE	1	N1	1	III	1	0	0	1	0	0	0	0	0	0	1	0	2	41	3.41667	1	18	1.5	0	0	1.91667	1
56	0	0	1	tub	SI	1	N1	1	III	1	0	0	1	0	0	0	0	0	0	1	0	2	72	6	1	70	5.83333	0	0	0.166667	1
67	0	1	0	other	SI	1	N0	0	II	1	1	0	0	0	0	0	0	0	0	0	1	2	20	1.66667	0	5	0.416667	1	0	1.25	0
69	1	1	1	tub	SS	0	N1	1	III	1	0	0	0	0	1	1	1	1	1	0	1	2	64	5.33333	0	31	2.58333	0	0	2.75	0
44	0	1	1	tub	SS	0	N1	1	III	1	0	1	0	0	0	0	0	0	0	0	1	2	51	4.25	0	11	0.916667	1	0	3.33333	0
56	1	0	0	tub	SE	1	N0	0	II	1	0	0	0	0	0	0	1	0	0	0	1	2	32	2.66667	0	15	1.25	0	0	1.41667	0
74	1	1	1	tub	SI	1	N0	0	II	1	0	0	0	0	0	0	1	0	0	1	0	2	28	2.33333	1	24	2	0	0	0.333333	1
53	0	1	1	tub	SE	1	N1	1	III	1	0	1	0	0	0	0	0	0	0	1	0	2	81	6.75	1	23	1.91667	0	0	4.83333	1
76	0	0	1	tub	SE	1	N1	1	III	1	0	1	0	0	0	0	0	0	0	1	0	2	31	2.58333	1	9	0.75	1	0	1.83333	1
44	1	1	1	tub	SE	1	N2	1	III	1	1	0	0	0	0	0	0	0	0	0	1	2	18	1.5	0	6	0.5	1	0	1	0
67	0	0	1	tub	SE	1	N1	1	III	1	1	0	1	0	0	0	0	0	1	0	1	2	13	1.08333	0	10	0.833333	1	0	0.25	0
46	0	1	0	tub	SI	1	N0	0	II	1	0	0	0	0	0	0	1	0	0	1	0	2	30	2.5	1	13	1.08333	0	0	1.41667	1
62	1	1	1	tub	SE	1	N2	1	III	1	0	0	1	0	0	0	0	0	0	0	1	2	40	3.33333	0	21	1.75	0	0	1.58333	0
80	1	0	0	tub	SI	1	N1	1	III	1	1	0	0	0	0	0	0	0	0	0	1	2	26	2.16667	0	7	0.583333	1	0	1.58333	0
68	1	0	0	tub	SS	0	N1	1	III	1	1	0	0	0	0	0	0	0	0	0	1	2	14	1.16667	0	6	0.5	1	0	0.666667	0
64	1	1	1	tub	SS	0	N1	1	III	1	1	0	0	0	0	0	0	0	0	0	1	2	44	3.66667	0	13	1.08333	0	0	2.58333	0
54	1	0	0	tub	SS	0	N0	0	II	1	0	1	0	0	0	0	0	0	0	0	1	2	87	7.25	0	45	3.75	0	0	3.5	0
83	0	0	0	tub	SE	1	N2	1	III	1	0	1	0	0	0	0	0	0	0	0	1	2	29	2.41667	0	6	0.5	1	0	1.91667	0
76	1	0	0	tub	SE	1	N1	1	III	1	1	0	0	0	0	0	0	0	0	0	0	2	13	1.08333	0	6	0.5	1	0	0.583333	1
61	0	0	1	tub	SE	1	N2	1	III	1	0	0	0	0	0	0	1	0	0	0	1	2	107	8.91667	0	48	4	0	0	4.91667	0
59	1	0	1	other	SS	0	N2	1	III	1	1	0	0	0	0	0	0	0	0	0	1	2	15	1.25	0	5	0.416667	1	0	0.833333	0
57	1	1	1	tub	SS	0	N3	1	III	1	0	1	0	0	0	0	0	0	0	1	0	2	55	4.58333	1	12	1	0	0	3.58333	1
78	0	1	0	tub	SE	1	N2	1	III	1	0	1	0	0	0	0	0	0	0	1	0	2	54	4.5	1	6	0.5	1	0	4	1
63	1	1	1	tub	SS	0	N2	1	III	1	1	0	0	0	0	0	0	0	0	0	1	2	21	1.75	0	6	0.5	1	0	1.25	0
45	0	0	1	tub	SE	1	N2	1	III	1	1	0	0	0	0	0	0	0	0	0	1	2	9	0.75	0	4	0.333333	1	0	0.416667	0
72	1	0		tub	SS	0	N0	0	II	1	0	0	0	1	0	0	0	0	0	0	1	2	76	6.33333	0	30	2.5	0	0	3.83333	0
53	1	0	1	tub	SE	1	N1	1	III	1	0	0	1	0	0	0	0	0	0	0	1	2	25	2.08333	0	11	0.916667	1	0	1.16667	0
45	1	0	1	other	SI	1	N1	1	III	1	0	0	0	0	0	0	1	0	0	0	0	2	15	1.25	0	8	0.666667	1	0	0.583333	1
49	1	1	1	other	SE	1	N1	1	III	1	0	0	0	0	0	0	1	0	0	0	1	2	7	0.583333	0	3	0.25	1	0	0.333333	0
69	0	0	0	tub	SS	0	N0	0	II	1	1	0	0	0	0	0	0	0	0	0	1	2	18	1.5	0	5	0.416667	1	0	1.08333	0
76	1	1	0	tub	A	0	N0	0	II	1	1	1	0	0	0	0	0	0	1	0	1	2	49	4.08333	0	7	0.583333	1	0	3.5	0
75	0	1	1	tub	SI	1	N1	1	III	1	0	0	0	1	0	0	0	0	0	1	0	2	75	6.25	1	30	2.5	0	0	3.75	1
56	1	1	1	other	SE	1	N1	1	III	1	0	1	0	0	0	0	0	0	0	1	0	2	21	1.75	1	14	1.16667	0	0	0.583333	1
78	1	1	1	other	SE	1	N0	0	II	1	0	0	0	0	0	0	0	1	0	0	0	2	43	3.58333	0	5	0.416667	1	0	3.16667	1
71	0	1	0	tub	A	0	N0	0	II	1	0	0	0	0	0	0	1	0	0	1	0	2	18	1.5	1	6	0.5	1	0	1	1
67	1	1	1	tub	A	0	N3	1	III	1	0	0	0	1	0	0	0	0	0	0	1	2	34	2.83333	0	6	0.5	1	0	2.33333	0
56	0	0	0	tub	SE	1	N0	0	II	1	0	0	0	0	0	0	0	1	0	0	1	2	46	3.83333	0	27	2.25	0	0	1.58333	0
61	0	1	1	tub	SE	1	N1	1	III	1	0	1	1	0	1	0	0	0	1	1	0	2	52	4.33333	1	28	2.33333	0	0	2	1
47	0	0	1	tub	SS	0	N1	1	III	1	0	0	0	0	1	0	0	0	0	0	1	2	42	3.5	0	15	1.25	0	0	2.25	0
77	1	0		tub	SE	1	N1	1	III	1	0	0	0	0	0	0	1	0	0	1	0	2	44	3.66667	1	13	1.08333	0	0	2.58333	1
48	0	1	1	tub	A	0	N2	1	III	1	0	0	0	1	0	0	0	0	0	1	0	2	74	6.16667	1	21	1.75	0	0	4.41667	1
87	0	0	0	tub	SE	1	N1	1	III	1	1	0	0	0	0	0	0	0	0	0	1	2	34	2.83333	0	7	0.583333	1	0	2.25	0
75	1	1	0	tub	SS	0	N0	0	II	1	1	1	0	0	0	0	0	0	1	0	0	2	39	3.25	0	18	1.5	0	0	1.75	1
68	0	1	0	tub	SE	1	N0	0	II	1	0	0	0	1	0	0	0	0	0	1	0	2	72	6	1	16	1.33333	0	0	4.66667	1
70	1	1	0	tub	SS	0	N0	0	II	1	0	0	0	0	0	0	1	0	0	1	0	2	111	9.25	1	13	1.08333	0	0	8.16667	1
66	1	1	0	tub	A	0	N0	0	II	1	0	0	0	1	0	0	0	0	0	0	1	2	102	8.5	0	20	1.66667	0	0	6.83333	0
63	0	1	1	tub	SE	1	N2	1	III	1	0	0	0	1	0	0	0	0	0	0	1	2	77	6.41667	0	27	2.25	0	0	4.16667	0
68	1	0	1	tub	SE	1	N2	1	III	1	0	0	0	0	0	1	0	0	0	0	1	2	11	0.916667	0	5	0.416667	1	0	0.5	0
71	0	1	1	tub	SS	0	N2	1	III	1	0	1	0	0	0	0	0	0	0	0	1	2	26	2.16667	0	9	0.75	1	0	1.41667	0
70	1	1	0	tub	A	0	N2	1	III	1	1	0	0	0	0	0	0	0	0	0	1	2	19	1.58333	0	2	0.166667	1	0	1.41667	0
64	1	1	1	other	A	0	N0	0	II	1	0	0	0	0	0	0	1	0	0	0	1	2	46	3.83333	0	20	1.66667	0	0	2.16667	0
69	0	0	0	tub	SE	1	N0	0	II	1	0	1	0	0	0	0	0	0	0	0	1	2	56	4.66667	0	3	0.25	1	0	4.41667	0
52	1	1	0	other	A	0	N0	0	II	1	0	1	0	0	0	0	0	0	0	0	1	2	60	5	0	22	1.83333	0	0	3.16667	0
77	1	0	0	tub	SE	1	N1	1	III	1	0	0	1	0	0	0	0	0	0	0	1	2	32	2.66667	0	24	2	0	0	0.666667	0
31	0	1	1	tub	SS	0	N1	1	III	1	0	1	0	0	0	0	0	0	0	0	1	2	54	4.5	0	21	1.75	0	0	2.75	0
49	0	1	1	tub	SE	1	N1	1	III	1	0	0	1	0	0	0	0	0	0	0	0	2	33	2.75	0	18	1.5	0	0	1.25	1
60	1	1		tub	SE	1	N3	1	III	1	0	1	0	0	0	0	0	0	0	0	0	2	29	2.41667	0	9	0.75	1	0	1.66667	1
83	1	1		tub	AI	1	N2	1	III	1	0	0	0	0	0	0	1	0	0	0	0	2	25	2.08333	0	3	0.25	1	0	1.83333	1
69	1	1		tub	SE	1	N0	0	II	1	1	0	0	0	0	0	0	0	0	1	0	2	7	0.583333	1	6	0.5	1	0	0.0833333	1
53	0	1		tub	SE	1	N3	1	III	1	0	0	1	0	0	0	0	0	0	0	0	2	41	3.41667	0	16	1.33333	0	0	2.08333	1
29	1	0		tub	SE	1	N3	1	III	1	0	0	0	1	0	0	0	0	0	1	0	2	50	4.16667	1	34	2.83333	0	0	1.33333	1
83	1	0	0	tub	SE	1	N1	1	III	1	0	1	0	0	0	0	0	0	0	0	0	2	70	5.83333	0	25	2.08333	0	0	3.75	1
77	0	1	0	tub	SE	1	N1	1	III	1	0	1	0	0	0	0	0	0	0	0	0	2	22	1.83333	0	1	0.0833333	1	0	1.75	1
69	1	1		tub	SE	1	N1	1	III	1	0	1	0	0	0	0	0	0	0	0	0	2	43	3.58333	0	12	1	0	0	2.58333	1
80	0	1	1	tub	SE	1	N3	1	III	1	1	0	0	0	0	0	0	0	0	1	0	2	29	2.41667	1	6	0.5	1	0	1.91667	1
65	1	0	1	tub	SE	1	N1	1	III	1	1	0	1	0	0	0	0	0	1	0	1	2	44	3.66667	0	17	1.41667	0	0	2.25	0
70	1	1		tub	A	0	N1	1	III	1	0	1	0	0	1	1	1	1	1	0	1	2	33	2.75	0	5	0.416667	1	0	2.33333	0
67	0	0		tub	SE	1	N1	1	III	1	0	0	0	1	1	1	1	1	1	0	1	2	21	1.75	0	14	1.16667	0	0	0.583333	0
43	1	1	1	tub	SE	1	N3	1	III	1	0	0	0	0	0	0	1	0	0	0	1	2	46	3.83333	0	9	0.75	1	0	3.08333	0
57	1	0	1	tub	SE	1	N2	1	III	1	0	0	0	1	0	0	0	0	0	0	1	2	47	3.91667	0	23	1.91667	0	0	2	0
69	1	1	1	tub	SS	0	N1	1	III	1	1	1	0	0	0	0	0	0	1	0	1	2	31	2.58333	0	5	0.416667	1	0	2.16667	0
66	1	1	1	tub	SI	1	N1	1	III	1	0	0	0	1	0	0	0	0	0	0	1	2	68	5.66667	0	24	2	0	0	3.66667	0
71	1	0	1	tub	SE	1	N1	1	III	1	0	1	0	0	0	0	0	0	0	1	0	2	79	6.58333	1	1	0.0833333	1	0	6.5	1
59	0	0	1	tub	SS	0	N1	1	III	1	1	0	0	0	0	0	0	0	0	1	0	2	16	1.33333	1	6	0.5	1	0	0.833333	1
69	0	1	1	tub	SE	1	N2	1	III	1	1	1	0	1	0	0	0	0	1	0	1	2	56	4.66667	0	39	3.25	0	0	1.41667	0
68	1	1	1	tub	SS	0	N3	1	III	1	0	0	0	0	0	0	1	0	0	1	0	2	113	9.41667	1	56	4.66667	0	0	4.75	1
75	0	1	1	tub	SS	0	N2	1	III	1	1	1	0	0	0	0	0	0	1	1	0	2	21	1.75	1	9	0.75	1	0	1	1
77	1	1	1	tub	SS	0	N2	1	III	1	1	0	0	0	0	0	0	0	0	0	1	2	61	5.08333	0	5	0.416667	1	0	4.66667	0
69	1	1	1	tub	A	0	N0	0	II	1	0	0	0	0	0	0	1	0	0	0	1	2	30	2.5	0	6	0.5	1	0	2	0
74	0	1	1	tub	SE	1	N0	0	II	1	1	0	0	0	0	0	0	0	0	0	1	2	51	4.25	0	5	0.416667	1	0	3.83333	0
47	1	1	1	tub	SE	1	N2	1	III	1	1	0	1	0	0	0	0	0	1	0	1	2	17	1.41667	0	5	0.416667	1	0	1	0
71	0	1	1	tub	SI	1	N2	1	III	1	1	1	0	0	0	0	0	0	1	0	1	2	46	3.83333	0	4	0.333333	1	0	3.5	0
63	0	1	1	tub	SI	1	N1	1	III	1	0	0	1	0	0	0	0	0	0	0	1	2	28	2.33333	0	8	0.666667	1	0	1.66667	0
58	0	0	1	tub	SI	1	N1	1	III	1	1	0	0	0	0	0	0	0	0	0	1	2	16	1.33333	0	5	0.416667	1	0	0.916667	0
77	0	1	0	other	SE	1	N1	1	III	1	0	0	1	0	0	0	0	0	0	0	1	2	50	4.16667	0	11	0.916667	1	0	3.25	0
75	0	0	1	tub	SE	1	N2	1	III	1	0	0	1	0	0	0	0	0	0	0	1	2	39	3.25	0	24	2	0	0	1.25	0
58	1	1	1	tub	A	0	N2	1	III	1	0	1	0	0	0	0	0	0	0	1	0	2	63	5.25	1	47	3.91667	0	0	1.33333	1
80	1	0	1	tub	SE	1	N0	0	II	1	1	0	0	0	0	0	0	0	0	0	1	2	36	3	0	16	1.33333	0	0	1.66667	0
62	1	1	1	tub	SS	0	N1	1	III	1	0	0	0	1	0	0	0	0	0	1	0	2	95	7.91667	1	53	4.41667	0	0	3.5	1
71	1	1	0	tub	SE	1	N0	0	II	1	1	0	0	0	0	0	0	0	0	0	1	2	60	5	0	16	1.33333	0	0	3.66667	0
73	1	0	0	tub	SS	0	N0	0	II	1	0	0	1	0	0	0	0	0	0	1	0	2	42	3.5	1	12	1	0	0	2.5	1
48	1	1	1	other	SS	0	N1	1	III	1	0	0	1	0	0	0	0	0	0	0	1	2	21	1.75	0	10	0.833333	1	0	0.916667	0
57	0	1	1	tub	SE	1	N1	1	III	1	0	1	0	0	0	0	0	0	0	0	1	2	39	3.25	0	18	1.5	0	0	1.75	0
64	0	0	1	tub	SE	1	N1	1	III	1	0	0	1	0	0	0	0	0	0	0	1	2	24	2	0	11	0.916667	1	0	1.08333	0
67	1	0	1	tub	SS	0	N1	1	III	1	0	1	0	0	0	0	0	0	0	0	0	2	58	4.83333	0	31	2.58333	0	0	2.25	1
67	1	1	1	tub	SS	0	N1	1	III	1	0	1	0	0	0	0	0	0	0	1	0	2	111	9.25	1	63	5.25	0	0	4	1
67	0	1	1	tub	SI	1	N1	1	III	1	0	0	0	0	0	0	1	0	0	0	1	2	19	1.58333	0	11	0.916667	1	0	0.666667	0
70	1	1	1	tub	SS	0	N1	1	III	1	1	0	0	0	0	0	0	0	0	0	1	2	33	2.75	0	4	0.333333	1	0	2.41667	0
67	1	0	1	tub	SI	1	N1	1	III	1	1	0	0	0	0	0	0	0	0	0	1	2	23	1.91667	0	4	0.333333	1	0	1.58333	0
58	0	1	1	tub	SS	0	N1	1	III	1	0	1	0	0	0	0	0	0	0	0	1	2	64	5.33333	0	12	1	0	0	4.33333	0
35	1	1	1	tub	SS	0	N1	1	III	1	1	0	0	0	0	0	0	0	0	0	1	2	23	1.91667	0	4	0.333333	1	0	1.58333	0
53	0	1	0	tub	SE	1	N2	1	III	1	1	1	0	0	0	0	0	0	1	0	1	2	29	2.41667	0	14	1.16667	0	0	1.25	0
60	0	0	1	tub	SS	0	N2	1	III	1	1	1	0	0	0	0	0	0	1	1	0	2	23	1.91667	1	8	0.666667	1	0	1.25	1
58	0	0	1	other	SM	0	N1	1	III	1	0	0	0	1	0	0	0	0	0	1	0	2	63	5.25	1	41	3.41667	0	0	1.83333	1
82	0	0	0	tub	SS	0	N1	1	III	1	0	1	1	0	0	0	1	0	1	1	0	2	51	4.25	1	8	0.666667	1	0	3.58333	1
67	1	1	1	tub	SI	1	N0	0	II	1	1	0	0	0	0	0	0	0	0	0	1	2	10	0.833333	0	7	0.583333	1	0	0.25	0
74	0	0	1	tub	SE	1	N3	1	III	1	0	1	0	0	0	0	0	0	0	1	0	2	39	3.25	1	16	1.33333	0	0	1.91667	1
88	1	1	1	tub	SE	1	N3	1	III	1	0	0	0	1	0	0	0	0	0	1	0	2	15	1.25	1	9	0.75	1	0	0.5	1
71	1	1	1	tub	SS	0	N2	1	III	1	0	0	0	1	0	0	0	0	0	0	1	2	58	4.83333	0	28	2.33333	0	0	2.5	0
81	1	0	0	tub	SS	0	N0	0	II	1	1	0	0	0	0	0	0	0	0	0	1	2	28	2.33333	0	9	0.75	1	0	1.58333	0
81	1	1	0	tub	SS	0	N1	1	III	1	1	0	0	0	0	0	0	0	0	0	1	2	49	4.08333	0	39	3.25	0	0	0.833333	0
65	1	1	1	tub	SS	0	N2	1	III	1	0	0	0	0	0	0	1	0	0	1	0	2	129	10.75	1	17	1.41667	0	0	9.33333	1
73	0	0	1	tub	SS	0	N2	1	III	1	1	0	0	0	0	0	0	0	0	1	0	2	127	10.5833	1	2	0.166667	1	0	10.4167	1
57	0	1	1	tub	A	0	N1	1	III	1	0	1	0	0	0	0	0	0	0	0	1	2	81	6.75	0	17	1.41667	0	0	5.33333	0
70	0	1	0	tub	A	0	N2	1	III	1	1	0	0	0	0	0	0	0	0	0	1	2	53	4.41667	0	5	0.416667	1	0	4	0
55	1	1	1	tub	A	0	N0	0	II	1	0	1	0	0	0	0	0	0	0	0	1	2	55	4.58333	0	15	1.25	0	0	3.33333	0
69	0	0	1	tub	SS	0	N1	1	III	1	0	0	1	0	0	0	0	0	0	0	1	2	96	8	0	32	2.66667	0	0	5.33333	0
61	1	0	1	tub	SE	1	N0	0	II	1	0	0	0	0	1	0	0	0	0	0	1	2	97	8.08333	0	42	3.5	0	0	4.58333	0
88	1	1	0	tub	SS	0	N0	0	II	1	0	0	1	0	0	0	0	0	0	0	1	2	34	2.83333	0	14	1.16667	0	0	1.66667	0
75	1	1	1	tub	SE	1	N2	1	III	1	1	0	0	0	0	0	0	0	0	0	1	2	26	2.16667	0	6	0.5	1	0	1.66667	0
69	1	1	0	tub	MP	0	N1	1	III	1	0	1	0	0	0	0	0	0	0	0	1	2	29	2.41667	0	4	0.333333	1	0	2.08333	0
59	1	1	1	tub	SS	0	N2	1	III	1	0	0	0	0	0	1	0	0	0	0	1	2	54	4.5	0	9	0.75	1	0	3.75	0
80	0	1	0	tub	SS	0	N0	0	II	1	0	0	1	0	0	0	0	0	0	0	1	2	21	1.75	0	10	0.833333	1	0	0.916667	0
70	1	1	0	tub	SS	0	N0	0	II	1	0	1	0	0	0	0	0	0	0	0	1	2	49	4.08333	0	5	0.416667	1	0	3.66667	0
80	0	1	0	tub	SE	1	N2	1	III	1	1	0	0	0	0	0	0	0	0	0	1	2	11	0.916667	0	3	0.25	1	0	0.666667	0
65	1	1	0	tub	MP	0	N3	1	III	1	0	0	0	0	0	1	0	0	0	0	1	2	54	4.5	0	15	1.25	0	0	3.25	0
67	1	1	1	tub	SE	1	N2	1	III	1	1	0	0	0	0	0	0	0	0	0	1	2	43	3.58333	0	25	2.08333	0	0	1.5	0
62	1	1	0	tub	SS	0	N1	1	III	1	0	1	0	0	0	0	0	0	0	1	0	2	88	7.33333	1	13	1.08333	0	0	6.25	1
81	1	1	0	tub	SS	0	N1	1	III	1	0	0	1	0	0	0	0	0	0	0	1	2	50	4.16667	0	20	1.66667	0	0	2.5	0
65	1	1	1	tub	SS	0	N2	1	III	1	0	0	0	1	0	0	0	0	0	0	1	2	21	1.75	0	19	1.58333	0	0	0.166667	0
66	0	1	1	tub	SS	0	N0	0	II	1	0	0	0	1	0	0	0	0	0	1	0	2	68	5.66667	1	10	0.833333	1	0	4.83333	1
65	1	1	0	tub	SE	1	N0	0	II	1	0	1	0	0	0	0	0	0	0	1	0	2	70	5.83333	1	62	5.16667	0	0	0.666667	1
75	1	1	0	tub	SS	0	N1	1	III	1	1	0	0	0	0	0	0	0	0	0	0	2	32	2.66667	0	7	0.583333	1	0	2.08333	1
63	0	1	1	tub	SE	1	N0	0	II	1	0	1	0	0	0	0	0	0	0	1	0	2	65	5.41667	1	19	1.58333	0	0	3.83333	1
83	1	0	0	tub	SE	1	N3	1	III	1	0	1	0	0	0	0	0	0	0	0	1	2	8	0.666667	0	4	0.333333	1	0	0.333333	0
67	0	1	0	tub	A	0	N2	1	III	1	0	0	0	0	0	0	1	0	0	1	0	2	82	6.83333	1	3	0.25	1	0	6.58333	1
57	1	1	1	tub	A	0	N2	1	III	1	0	0	0	0	0	0	1	0	0	0	1	2	71	5.91667	0	28	2.33333	0	0	3.58333	0
62	1	0	1	tub	SE	1	N0	0	II	1	0	0	0	1	0	0	0	0	0	1	0	2	66	5.5	1	9	0.75	1	0	4.75	1
43	1	1	1	tub	SI	1	N0	0	II	1	0	0	0	0	0	0	1	0	0	1	0	2	72	6	1	11	0.916667	1	0	5.08333	1
86	1	1	0	other	SS	0	N1	1	III	1	0	1	0	0	0	0	0	0	0	0	1	2	15	1.25	0	4	0.333333	1	0	0.916667	0
63	1	1	1	tub	SE	1	N2	1	III	1	1	0	0	0	0	0	0	0	0	1	0	2	81	6.75	1	19	1.58333	0	0	5.16667	1
52	0	1	0	tub	SE	1	N2	1	III	1	0	0	0	0	0	0	1	0	0	0	1	2	52	4.33333	0	31	2.58333	0	0	1.75	0
59	0	1	0	tub	SE	1	N2	1	III	1	0	0	1	0	0	0	0	0	0	0	1	2	38	3.16667	0	10	0.833333	1	0	2.33333	0
68	1	1	1	other	SI	1	N0	0	II	1	0	0	0	1	0	0	0	0	0	0	1	2	67	5.58333	0	39	3.25	0	0	2.33333	0
81	1	1	0	tub	SE	1	N0	0	II	1	0	0	1	0	0	0	0	0	0	0	0	2	30	2.5	0	11	0.916667	1	0	1.58333	1
74	1	0	0	tub	SE	1	N0	0	II	1	1	0	0	0	0	0	0	0	0	0	1	2	16	1.33333	0	13	1.08333	0	0	0.25	0
68	0	0	1	tub	SE	1	N1	1	III	1	0	0	1	0	0	0	0	0	0	1	0	2	98	8.16667	1	28	2.33333	0	0	5.83333	1
57	1	1	0	other	SS	0	N2	1	III	1	0	0	0	0	1	1	1	1	1	0	1	2	9	0.75	0	3	0.25	1	0	0.5	0
73	1	1	0	tub	SI	1	N0	0	II	1	0	1	0	0	0	0	0	0	0	0	1	2	53	4.41667	0	16	1.33333	0	0	3.08333	0
63	1	1	0	tub	MP	0	N1	1	III	1	0	0	0	0	0	0	1	0	0	1	0	2	78	6.5	1	78	6.5	0	0	0	1
71	1	1	1	tub	SE	1	N1	1	III	1	1	0	0	0	0	0	0	0	0	1	0	2	86	7.16667	1	50	4.16667	0	0	3	1
53	1	1	0	tub	SE	1	N2	1	III	1	1	0	0	0	0	0	0	0	1	0	1	2	40	3.33333	0	24	2	0	0	1.33333	0
55	0	1	1	tub	SI	1	N0	0	II	1	0	0	0	0	0	0	1	0	0	0	1	2	58	4.83333	0	13	1.08333	0	0	3.75	0
76	0	1	1	tub	A	0	N2	1	III	1	0	1	0	0	0	0	0	0	0	0	1	2	31	2.58333	0	6	0.5	1	0	2.08333	0
78	1	0	0	tub	SE	1	N0	0	II	1	1	0	0	0	0	0	0	0	0	0	1	2	32	2.66667	0	5	0.416667	1	0	2.25	0
58	1	1	0	tub	SE	1	N1	1	III	1	0	0	0	0	0	0	1	0	0	0	1	2	67	5.58333	0	40	3.33333	0	0	2.25	0
62	1	1	1	tub	SS	0	N0	0	II	1	1	0	0	0	0	0	0	0	0	0	1	2	51	4.25	0	10	0.833333	1	0	3.41667	0
76	0	0	1	other	SI	1	N0	0	II	1	0	0	0	1	0	0	0	0	0	1	0	2	34	2.83333	1	16	1.33333	0	0	1.5	1
47	1	1	1	tub	A	0	N3	1	III	1	0	1	0	0	0	1	0	0	1	1	0	2	64	5.33333	1	15	1.25	0	0	4.08333	1
62	0	0	1	other	SE	1	N1	1	III	1	1	0	0	0	0	0	0	0	0	0	1	2	19	1.58333	0	6	0.5	1	0	1.08333	0
65	0	1	1	tub	A	0	N0	0	II	1	0	1	0	0	0	0	0	0	0	0	1	2	41	3.41667	0	3	0.25	1	0	3.16667	0
40	1	0	1	tub	SS	0	N1	1	III	1	1	0	0	0	0	0	0	0	0	0	1	2	25	2.08333	0	12	1	0	0	1.08333	0
84	1	0	1	tub	SS	0	N2	1	III	1	0	0	0	1	0	0	0	0	0	0	1	2	21	1.75	0	6	0.5	1	0	1.25	0
58	1	1	1	tub	SS	0	N1	1	III	1	0	1	0	0	0	0	0	0	1	0	1	2	24	2	0	7	0.583333	1	0	1.41667	0
68	1	0	1	tub	SE	1	N1	1	III	1	0	1	0	0	0	0	0	0	0	0	0	2	29	2.41667	0	4	0.333333	1	0	2.08333	1
82	1	0	1	tub	SE	1	N2	1	III	1	1	0	0	0	0	0	0	0	0	0	0	2	21	1.75	0	6	0.5	1	0	1.25	1
69	1	1	1	tub	SS	0	N1	1	III	1	0	0	0	0	0	0	1	0	0	0	1	2	62	5.16667	0	15	1.25	0	0	3.91667	0
58	0	1	1	tub	SE	1	N2	1	III	1	0	1	0	0	0	0	0	0	0	0	1	2	74	6.16667	0	12	1	0	0	5.16667	0
69	0	1	0	tub	SS	0	N0	0	II	1	0	1	0	0	0	0	0	0	0	1	0	2	80	6.66667	1	64	5.33333	0	0	1.33333	1
75	0	1	0	tub	SS	0	N0	0	II	1	1	0	0	0	0	0	0	0	0	0	1	2	14	1.16667	0	4	0.333333	1	0	0.833333	0
83	0	0	0	tub	SI	1	N0	0	II	1	0	1	0	0	0	0	0	0	0	0	0	2	26	2.16667	0	10	0.833333	1	0	1.33333	1
57	1	0	1	tub	SS	0	N2	1	III	1	0	1	0	0	0	0	0	0	0	0	1	2	87	7.25	0	42	3.5	0	0	3.75	0
57	1	1	1	tub	A	0	N2	1	III	1	0	1	0	0	0	0	0	0	0	0	1	2	21	1.75	0	9	0.75	1	0	1	0
49	0	0	0	tub	SE	1	N1	1	III	1	0	1	0	0	0	0	0	0	0	1	0	2	41	3.41667	1	9	0.75	1	0	2.66667	1
61	0	1	1	other	MP	0	N2	1	III	1	1	0	0	0	0	0	0	0	0	0	0	2	43	3.58333	0	6	0.5	1	0	3.08333	1
75	1	0	0	other	SI	1	N0	0	II	1	0	1	0	0	0	0	0	0	0	0	0	2	27	2.25	0	18	1.5	0	0	0.75	1
39	1	1	1	tub	SE	1	N1	1	III	1	0	0	1	0	0	0	0	0	0	0	1	2	5	0.416667	0	3	0.25	1	0	0.166667	0
62	1	1	1	tub	SE	1	N1	1	III	1	0	0	1	0	0	0	0	0	0	0	1	2	72	6	0	13	1.08333	0	0	4.91667	0
60	1	1	1	tub	SS	0	N1	1	III	1	1	0	0	0	0	0	0	0	0	0	1	2	70	5.83333	0	14	1.16667	0	0	4.66667	0
87	1	0	0	tub	SS	0	N0	0	II	1	1	0	0	0	0	0	0	0	0	0	1	2	29	2.41667	0	18	1.5	0	0	0.916667	0
74	0	0	1	other	SE	1	N2	1	III	1	0	0	0	0	0	0	1	0	0	0	1	2	44	3.66667	0	30	2.5	0	0	1.16667	0
49	0	1	1	tub	SS	0	N0	0	II	1	1	0	0	0	0	0	0	0	0	1	0	2	108	9	1	8	0.666667	1	0	8.33333	1
83	1	1	0	tub	SS	0	N1	1	III	1	0	1	0	0	0	0	0	0	0	0	1	2	42	3.5	0	6	0.5	1	0	3	0
57	1	1	0	tub	SS	0	N2	1	III	1	0	1	0	0	0	0	0	0	0	0	1	2	56	4.66667	0	10	0.833333	1	0	3.83333	0
73	1	0	1	tub	SE	1	N1	1	III	1	0	0	1	0	0	0	0	0	0	0	1	2	47	3.91667	0	29	2.41667	0	0	1.5	0
67	1	1	1	tub	SS	0	N3	1	III	1	0	0	1	0	0	0	0	0	0	0	1	2	11	0.916667	0	5	0.416667	1	0	0.5	0
57	1	1	1	tub	A	0	N1	1	III	1	0	0	0	0	0	0	1	0	0	1	0	2	69	5.75	1	58	4.83333	0	0	0.916667	1
61	1	1	1	tub	SS	0	N3	1	III	1	0	0	0	1	0	0	0	0	0	1	0	2	76	6.33333	1	74	6.16667	0	0	0.166667	1
59	0	0	1	tub	SE	1	N2	1	III	1	0	0	1	0	0	0	0	0	0	1	0	2	10	0.833333	1	10	0.833333	1	0	0	1
67	1	1		tub	A	0	N2	1	III	1	0	0	0	0	0	0	1	0	0	1	0	2	22	1.83333	1	20	1.66667	0	0	0.166667	1
76	0	0		tub	AI	1	N1	1	III	1	0	1	0	0	0	0	0	0	0	1	0	2	53	4.41667	1	3	0.25	1	0	4.16667	1
62	1	1	1	tub	A	0	N1	1	III	1	1	0	0	0	0	0	0	0	1	0	1	2	25	2.08333	0	5	0.416667	1	0	1.66667	0
77	1	1		tub	A	0	N0	0	II	1	0	0	0	0	0	0	1	0	0	0	1	2	69	5.75	0	29	2.41667	0	0	3.33333	0
62	1	0		tub	SE	1	N1	1	III	1	0	0	0	1	0	0	0	0	0	0	1	2	24	2	0	13	1.08333	0	0	0.916667	0
73	1	1		tub	A	0	N2	1	III	1	0	0	0	0	0	0	1	0	0	0	1	2	46	3.83333	0	29	2.41667	0	0	1.41667	0
60	0	0	1	tub	A	0	N2	1	III	1	1	0	0	0	0	0	0	0	0	0	1	2	15	1.25	0	5	0.416667	1	0	0.833333	0
52	1	1		tub	A	0	N2	1	III	1	0	0	0	1	0	0	0	0	0	1	0	2	72	6	1	33	2.75	0	0	3.25	1
68	1	1		tub	SE	1	N2	1	III	1	1	0	0	0	0	0	0	0	0	0	1	2	42	3.5	0	5	0.416667	1	0	3.08333	0
55	1	1		tub	SS	0	N1	1	III	1	0	0	0	0	0	0	1	0	0	0	1	2	39	3.25	0	27	2.25	0	0	1	0
77	0	1	1	tub	SE	1	N2	1	III	1	1	0	0	0	0	0	0	0	0	0	1	2	21	1.75	0	6	0.5	1	0	1.25	0
56	1	1	1	tub	SE	1	N1	1	III	1	1	0	0	0	0	0	0	0	0	0	1	2	51	4.25	0	6	0.5	1	0	3.75	0
64	1	1	1	tub	A	0	N1	1	III	1	0	1	0	0	0	0	0	0	0	1	0	2	113	9.41667	1	40	3.33333	0	0	6.08333	1
76	0	1	1	tub	AI	1	N2	1	III	1	0	1	0	0	0	0	0	0	0	0	1	2	32	2.66667	0	15	1.25	0	0	1.41667	0
64	1	0	0	tub	SE	1	N0	0	II	1	0	0	1	0	0	0	0	0	0	1	0	2	54	4.5	1	11	0.916667	1	0	3.58333	1
73	1	1	1	tub	SS	0	N2	1	III	1	0	0	0	1	0	0	0	0	0	0	1	2	71	5.91667	0	66	5.5	0	0	0.416667	0
65	0	1	1	tub	MP	0	N2	1	III	1	0	0	0	1	0	0	0	0	0	0	1	2	47	3.91667	0	34	2.83333	0	0	1.08333	0
60	1	1		tub	SE	1	N1	1	III	1	1	0	0	0	0	0	0	0	0	0	1	2	39	3.25	0	3	0.25	1	0	3	0
68	1	1	1	tub	SS	0	N0	0	II	1	0	0	0	0	0	1	0	0	0	1	0	2	55	4.58333	1	21	1.75	0	0	2.83333	1
65	1	1	1	tub	A	0	N0	0	II	1	0	0	0	0	0	0	1	0	0	1	0	2	63	5.25	1	63	5.25	0	0	0	1
55	1	1	1	tub	SE/A	1	N1	1	III	1	0	0	0	0	0	0	1	0	0	1	0	2	29	2.41667	1	26	2.16667	0	0	0.25	1
75	0	1	1	other	A	0	N1	1	III	1	0	0	0	0	0	0	1	0	0	1	0	2	18	1.5	1	11	0.916667	1	0	0.583333	1
55	1	1	1	tub	SS	0	N0	0	II	1	0	0	0	0	0	1	0	0	0	0	1	2	56	4.66667	0	43	3.58333	0	0	1.08333	0
49	1	1	1	tub	A	0	N0	0	II	1	0	1	0	0	0	0	0	0	0	0	1	2	72	6	0	23	1.91667	0	0	4.08333	0
74	1	1	1	tub	SS	0	N2	1	III	1	0	0	1	0	0	0	0	0	0	0	1	2	33	2.75	0	13	1.08333	0	0	1.66667	0
73	1	1	1	tub	A	0	N1	1	III	1	0	0	0	0	0	0	1	0	0	0	0	2	109	9.08333	0	19	1.58333	0	0	7.5	1
61	1	1	1	other	SE	1	N1	1	III	1	0	1	0	0	0	0	0	0	0	1	0	2	48	4	1	28	2.33333	0	0	1.66667	1
65	1	0	1	tub	SS	0	N0	0	II	1	0	0	0	1	0	0	0	0	0	0	1	2	45	3.75	0	14	1.16667	0	0	2.58333	0
77	0	1	1	tub	SS	0	N2	1	III	1	0	1	0	0	0	0	0	0	0	0	1	2	11	0.916667	0	7	0.583333	1	0	0.333333	0
46	1	1	0	tub	AI	1	N2	1	III	1	0	0	0	0	0	0	1	0	0	0	1	2	30	2.5	0	18	1.5	0	0	1	0
68	1	0	1	tub	SE	1	N2	1	III	1	0	0	0	1	0	0	0	0	0	0	1	2	42	3.5	0	16	1.33333	0	0	2.16667	0
67	1	1	0	tub	SS	0	N0	0	II	1	1	0	0	0	0	0	0	0	0	0	0	2	44	3.66667	0	25	2.08333	0	0	1.58333	1
58	1	0	1	tub	SE	1	N1	1	III	1	0	0	1	0	0	0	0	0	0	0	1	2	38	3.16667	0	20	1.66667	0	0	1.5	0
82	1	1	0	tub	A	0	N0	0	II	1	0	1	0	0	0	0	0	0	0	0	1	2	79	6.58333	0	24	2	0	0	4.58333	0
54	0	1	0	tub	A	0	N2	1	III	1	1	0	0	0	0	0	0	0	0	0	1	2	77	6.41667	0	57	4.75	0	0	1.66667	0
68	0	1	1	tub	SE	1	N1	1	III	1	0	0	0	1	0	0	0	0	0	0	1	2	68	5.66667	0	8	0.666667	1	0	5	0
67	1	0	1	tub	SI	1	N2	1	III	1	1	0	0	0	0	0	0	0	1	0	1	2	90	7.5	0	38	3.16667	0	0	4.33333	0
55	1	1	1	tub	MP	0	N1	1	III	1	0	1	0	0	0	0	0	0	0	0	1	2	78	6.5	0	43	3.58333	0	0	2.91667	0
49	1	1	1	tub	A	0	N1	1	III	1	0	1	0	0	0	0	0	0	0	0	0	2	66	5.5	0	63	5.25	0	0	0.25	1
73	0	0	1	tub	SS	0	N2	1	III	1	0	0	0	1	0	0	0	0	0	0	1	2	50	4.16667	0	6	0.5	1	0	3.66667	0
67	0	1	1	tub	SS	0	N2	1	III	1	1	0	0	0	0	0	0	0	0	0	1	2	107	8.91667	0	20	1.66667	0	0	7.25	0
76	1	0	0	tub	SI	1	N2	1	III	1	0	1	0	0	0	0	0	0	0	0	1	2	43	3.58333	0	15	1.25	0	0	2.33333	0
80	1	1	0	tub	SE	1	N2	1	III	1	0	1	0	0	0	0	0	0	0	1	0	2	33	2.75	1	14	1.16667	0	0	1.58333	1
52	1	0	1	tub	SI	1	N2	1	III	1	0	1	0	0	0	0	0	0	0	0	1	2	22	1.83333	0	9	0.75	1	0	1.08333	0
67	1	1	0	tub	SE	1	N0	0	II	1	0	0	1	0	0	0	0	0	0	0	1	2	33	2.75	0	15	1.25	0	0	1.5	0
60	0	0	1	tub	SS	0	N2	1	III	1	0	0	0	1	0	0	0	0	0	0	1	2	19	1.58333	0	9	0.75	1	0	0.833333	0
82	0	0	0	tub	SS	0	N3	1	III	1	0	0	0	1	0	0	0	0	0	1	0	2	96	8	1	6	0.5	1	0	7.5	1
60	1	0	0	tub	SS	0	N0	0	II	1	0	1	0	0	0	0	0	0	0	0	1	2	77	6.41667	0	26	2.16667	0	0	4.25	0
85	0	0	0	other	SI	1	N1	1	III	1	0	0	0	1	0	0	0	0	0	0	0	2	38	3.16667	0	31	2.58333	0	0	0.583333	1
70	1	1	0	tub	SE	1	N0	0	II	1	1	0	0	0	0	0	0	0	0	1	0	2	67	5.58333	1	9	0.75	1	0	4.83333	1
68	1	1	1	tub	SE	1	N1	1	III	1	1	0	0	0	0	0	0	0	0	1	0	2	110	9.16667	1	7	0.583333	1	0	8.58333	1
64	1	1	0	tub	SS	0	N1	1	III	1	0	0	0	1	0	0	0	0	0	0	1	2	57	4.75	0	41	3.41667	0	0	1.33333	0
56	0	1	0	tub	A	0	N0	0	II	1	0	0	0	0	0	0	1	0	0	1	0	2	104	8.66667	1	29	2.41667	0	0	6.25	1
60	0	0	0	tub	SE	1	N0	0	II	1	0	1	0	0	0	0	0	0	0	0	1	2	45	3.75	0	11	0.916667	1	0	2.83333	0
80	0	0	0	tub	SE	1	N1	1	III	1	1	0	0	0	0	0	0	0	0	1	0	2	54	4.5	1	14	1.16667	0	0	3.33333	1
